# Supplementary material for: 5-[(1R,2R,4R)-2-Meth­oxy-1,7,7-tri­methylbi­cyclo­[2.2.1]hept-2-yl]-1H-tetra­zole
Source: Acta Crystallogr Sect E Struct Rep Online. 2013 Jun 8;69(Pt 7):o1028. doi: 10.1107/S1600536813014700 (PMC3772465; doi:10.1107/S1600536813014700)
Supplement: Supplementary file 1 [file e-69-o1028-sup1.cif]

##############################################################################
#                                                                            #
# This CIF contains the data in a paper accepted for publication in          #
# Acta Crystallographica Section E. It conforms to the requirements of       #
# Notes for Authors for Acta Crystallographica Section E, and has been       #
# peer reviewed under the auspices of the IUCr Commission on Journals.       #
#                                                                            #
# Full details of the Crystallographic Information File format               #
# are given in the paper "The Crystallographic Information File (CIF):       #
# a New Standard Archive File for Crystallography" by S. R. Hall, F. H.      #
# Allen and I. D. Brown [Acta Cryst. (1991), A47, 655-685].                  #
#                                                                            #
# The current version of the core CIF dictionary is obtainable from          #
# ftp://ftp.iucr.org/pub/cif_core.dic.                                       #
#                                                                            #
# Software is freely available for graphical display of the structure(s)     #
# in this CIF. For information consult the CIF software page                 #
# http://www.iucr.org/resources/cif/software.                                #
#                                                                            #
# This file may be used for bona fide research purposes within the           #
# scientific community so long as proper attribution is given to the journal # 
# article from which it was obtained.                                        #
#                                                                            #
##############################################################################
data_global
_audit_creation_method     SHELXL-97
_journal_date_recd_electronic     2013-05-15
_journal_date_accepted     2013-05-28
_journal_name_full     'Acta Crystallographica, Section E'
_journal_year     2013
_journal_volume     69
_journal_issue      7
_journal_page_first     o1028
_journal_page_last     o1028
_journal_paper_category     QO
_journal_paper_doi     10.1107/S1600536813014700
_journal_coeditor_code     SU2603
_publ_contact_author_name     'Jan W. Bats'
_publ_contact_author_address
;
Institut f\"ur Organische Chemie
Universit\"at Frankfurt
Max-von-Laue-Strasse 7
D-60438 Frankfurt am Main
Germany
;
_publ_contact_author_email     bats@chemie.uni-frankfurt.de
_publ_contact_author_fax     '+49 69 79829515'
_publ_contact_author_phone     '+49 69 79829124'
_publ_section_title
;\
5-[(1<i>R</i>,2<i>R</i>,4<i>R</i>)-2-Methoxy-1,7,7-trimethylbicyclo[2.2.1]hept-\
2-yl]-1<i>H</i>-tetrazole
;
loop_
    _publ_author_name
    _publ_author_address
    'Bats, Jan W.'
;
 Institut f\"ur Organische Chemie und Chemische Biologie
 Universit\"at Frankfurt
 Max-von-Laue-Strasse 7
 D-60438 Frankfurt am Main
 Germany
;
    'Schell, Peter'
;
 Institut f\"ur Organische Chemie und Chemische Biologie
 Universit\"at Frankfurt
 Max-von-Laue-Strasse 7
 D-60438 Frankfurt am Main
 Germany
;
    'Engels, Joachim W.'
;
 Institut f\"ur Organische Chemie und Chemische Biologie
 Universit\"at Frankfurt
 Max-von-Laue-Strasse 7
 D-60438 Frankfurt am Main
 Germany
;
_publ_section_synopsis     .
data_I
_audit_creation_method     SHELXL-97
_chemical_name_systematic
;\
5-[(1<i>R</i>,2<i>R</i>,4<i>R</i>)-2-Methoxy-1,7,7-\
trimethylbicyclo[2.2.1]hept-2-yl]-1<i>H</i>-tetrazole
;
_chemical_name_common     ?
_chemical_formula_moiety     'C12 H20 N4 O'
_chemical_formula_sum     'C12 H20 N4 O'
_chemical_formula_iupac     'C12 H20 N4 O'
_chemical_formula_weight     236.32
_chemical_melting_point     446
_symmetry_cell_setting     orthorhombic
_symmetry_space_group_name_H-M     'P 21 21 21'
_symmetry_space_group_name_Hall     'P 2ac 2ab'
loop_
    _symmetry_equiv_pos_as_xyz
    'x, y, z'
    '-x+1/2, -y, z+1/2'
    '-x, y+1/2, -z+1/2'
    'x+1/2, -y+1/2, -z'
_cell_length_a     13.298(3)
_cell_length_b     13.608(4)
_cell_length_c     14.356(3)
_cell_angle_alpha     90.00
_cell_angle_beta     90.00
_cell_angle_gamma     90.00
_cell_volume     2597.9(11)
_cell_formula_units_Z     8
_cell_measurement_reflns_used     76
_cell_measurement_theta_min     3
_cell_measurement_theta_max     23
_cell_measurement_temperature     194(2)
_exptl_crystal_description     rod
_exptl_crystal_colour     colourless
_exptl_crystal_size_max     0.65
_exptl_crystal_size_mid     0.24
_exptl_crystal_size_min     0.20
_exptl_crystal_density_diffrn     1.208
_exptl_crystal_density_meas     ?
_exptl_crystal_density_method     'not measured'
_exptl_crystal_F_000     1024
_exptl_absorpt_coefficient_mu     0.080
_exptl_absorpt_correction_type     none
_exptl_absorpt_process_details     ?
_exptl_absorpt_correction_T_min     ?
_exptl_absorpt_correction_T_max     ?
_exptl_special_details     ?
_diffrn_ambient_temperature     194(2)
_diffrn_radiation_type     MoK\a
_diffrn_radiation_wavelength     0.71073
_diffrn_radiation_source     'normal-focus sealed tube'
_diffrn_radiation_monochromator     graphite
_diffrn_measurement_device_type     'Siemens SMART 1K CCD'
_diffrn_measurement_method     \w
_diffrn_detector_area_resol_mean     ?
_diffrn_reflns_number     31860
_diffrn_reflns_av_R_equivalents     0.1086
_diffrn_reflns_av_sigmaI/netI     0.0790
_diffrn_reflns_theta_min     2.06
_diffrn_reflns_theta_max     27.49
_diffrn_reflns_theta_full     27.49
_diffrn_measured_fraction_theta_max     0.981
_diffrn_measured_fraction_theta_full     0.981
_diffrn_reflns_limit_h_min     -17
_diffrn_reflns_limit_h_max     16
_diffrn_reflns_limit_k_min     -17
_diffrn_reflns_limit_k_max     17
_diffrn_reflns_limit_l_min     -18
_diffrn_reflns_limit_l_max     18
_diffrn_standards_number     576
_diffrn_standards_interval_count     ?
_diffrn_standards_interval_time     600
_diffrn_standards_decay_%     0.0
_refine_special_details
;
Refinement of <i>F</i>^2^ against ALL reflections. The weighted <i>R</i>-factor
<i>wR</i> and goodness of fit <i>S</i> are based on <i>F</i>^2^, conventional
<i>R</i>-factors <i>R</i> are based on <i>F</i>, with <i>F</i> set to zero for
negative <i>F</i>^2^. The threshold expression of <i>F</i>^2^ >
\s(<i>F</i>^2^) is used only for calculating <i>R</i>-factors(gt) <i>etc</i>.
and is not relevant to the choice of reflections for refinement.
<i>R</i>-factors based on <i>F</i>^2^ are statistically about twice as large
as those based on <i>F</i>, and <i>R</i>- factors based on ALL data will be
even larger.
;
_reflns_number_total     3283
_reflns_number_gt     2259
_reflns_threshold_expression     I>2\s(I)
_refine_ls_structure_factor_coef     Fsqd
_refine_ls_matrix_type     full
_refine_ls_R_factor_all     0.1135
_refine_ls_R_factor_gt     0.0690
_refine_ls_wR_factor_gt     0.1240
_refine_ls_wR_factor_ref     0.1380
_refine_ls_goodness_of_fit_ref     1.075
_refine_ls_restrained_S_all     1.075
_refine_ls_number_reflns     3283
_refine_ls_number_parameters     322
_refine_ls_number_restraints     2
_refine_ls_hydrogen_treatment     mixed
_refine_ls_weighting_scheme     calc
_refine_ls_weighting_details
                   'calc w=1/[\s^2^(Fo^2^)+(0.07P)^2^] where P=(Fo^2^+2Fc^2^)/3'
_atom_sites_solution_hydrogens     geom
_atom_sites_solution_primary     direct
_atom_sites_solution_secondary     difmap
_refine_ls_shift/su_max     0.000
_refine_ls_shift/su_mean     0.000
_refine_diff_density_max     0.201
_refine_diff_density_min     -0.208
_refine_ls_extinction_method     none
_refine_ls_extinction_coef     ?
loop_
    _atom_type_symbol
    _atom_type_description
    _atom_type_scat_dispersion_real
    _atom_type_scat_dispersion_imag
    _atom_type_scat_source
    'C' 'C' 0.0033 0.0016
                         'International Tables Vol C Tables 4.2.6.8 and 6.1.1.4'
    'H' 'H' 0.0000 0.0000
                         'International Tables Vol C Tables 4.2.6.8 and 6.1.1.4'
    'N' 'N' 0.0061 0.0033
                         'International Tables Vol C Tables 4.2.6.8 and 6.1.1.4'
    'O' 'O' 0.0106 0.0060
                         'International Tables Vol C Tables 4.2.6.8 and 6.1.1.4'
_computing_data_collection     'SMART (Siemens, 1995)'
_computing_cell_refinement     'SMART (Siemens, 1995)'
_computing_data_reduction     'SAINT (Siemens, 1995)'
_computing_structure_solution     'SHELXS97 (Sheldrick, 2008)'
_computing_structure_refinement     'SHELXL97 (Sheldrick, 2008)'
_computing_molecular_graphics     'SHELXTL (Sheldrick, 2008)'
_computing_publication_material     'SHELXL97 (Sheldrick, 2008)'
loop_
    _atom_site_type_symbol
    _atom_site_label
    _atom_site_fract_x
    _atom_site_fract_y
    _atom_site_fract_z
    _atom_site_U_iso_or_equiv
    _atom_site_adp_type
    _atom_site_calc_flag
    _atom_site_refinement_flags
    _atom_site_occupancy
    _atom_site_symmetry_multiplicity
    _atom_site_disorder_assembly
    _atom_site_disorder_group
    O O1 0.6305(3) 0.5594(3) 0.3157(2) 0.0447(9) Uani d . 1 1 . .
    O O2 0.2964(3) 0.1694(3) 0.6297(2) 0.0489(10) Uani d . 1 1 . .
    N N1 0.4154(3) 0.5552(3) 0.3153(3) 0.0345(9) Uani d D 1 1 . .
    H H1A 0.435(4) 0.502(2) 0.344(3) 0.041 Uiso d D 1 1 . .
    N N2 0.3246(3) 0.5527(3) 0.2727(3) 0.0466(11) Uani d . 1 1 . .
    N N3 0.3298(3) 0.6241(3) 0.2111(3) 0.0471(11) Uani d . 1 1 . .
    N N4 0.4180(4) 0.6711(4) 0.2151(3) 0.0509(12) Uani d . 1 1 . .
    N N5 0.3253(3) 0.3587(3) 0.5745(2) 0.0309(9) Uani d D 1 1 . .
    H H5C 0.269(2) 0.357(4) 0.606(3) 0.037 Uiso d D 1 1 . .
    N N6 0.3365(3) 0.4372(3) 0.5209(3) 0.0413(10) Uani d . 1 1 . .
    N N7 0.4046(4) 0.4110(3) 0.4588(3) 0.0456(11) Uani d . 1 1 . .
    N N8 0.4374(3) 0.3188(3) 0.4730(3) 0.0426(11) Uani d . 1 1 . .
    C C1 0.5766(4) 0.6494(4) 0.3131(3) 0.0364(11) Uani d . 1 1 . .
    C C2 0.6290(4) 0.7309(5) 0.2547(4) 0.0547(16) Uani d . 1 1 . .
    H H2A 0.6921 0.7063 0.2266 0.066 Uiso calc R 1 1 . .
    H H2B 0.5843 0.7551 0.2046 0.066 Uiso calc R 1 1 . .
    C C3 0.6506(5) 0.8127(4) 0.3267(5) 0.0589(16) Uani d . 1 1 . .
    H H3A 0.7019 0.8617 0.3059 0.071 Uiso calc R 1 1 . .
    C C4 0.5507(5) 0.8572(5) 0.3526(7) 0.085(2) Uani d . 1 1 . .
    H H4A 0.5094 0.8705 0.2966 0.102 Uiso calc R 1 1 . .
    H H4B 0.5596 0.9191 0.3879 0.102 Uiso calc R 1 1 . .
    C C5 0.5031(4) 0.7775(4) 0.4133(5) 0.0591(17) Uani d . 1 1 . .
    H H5A 0.4908 0.8020 0.4772 0.071 Uiso calc R 1 1 . .
    H H5B 0.4386 0.7548 0.3864 0.071 Uiso calc R 1 1 . .
    C C6 0.5800(4) 0.6954(4) 0.4136(3) 0.0419(12) Uani d . 1 1 . .
    C C7 0.6814(4) 0.7541(4) 0.4126(4) 0.0443(13) Uani d . 1 1 . .
    C C8 0.7776(4) 0.6940(4) 0.4010(4) 0.0526(14) Uani d . 1 1 . .
    H H8A 0.8355 0.7384 0.3971 0.079 Uiso calc R 1 1 . .
    H H8B 0.7733 0.6547 0.3439 0.079 Uiso calc R 1 1 . .
    H H8C 0.7858 0.6502 0.4547 0.079 Uiso calc R 1 1 . .
    C C9 0.6968(5) 0.8181(5) 0.5005(5) 0.0683(19) Uani d . 1 1 . .
    H H9A 0.7494 0.8670 0.4886 0.102 Uiso calc R 1 1 . .
    H H9B 0.7170 0.7762 0.5528 0.102 Uiso calc R 1 1 . .
    H H9C 0.6338 0.8517 0.5159 0.102 Uiso calc R 1 1 . .
    C C10 0.5666(5) 0.6200(5) 0.4921(3) 0.0581(18) Uani d . 1 1 . .
    H H10A 0.5834 0.6506 0.5519 0.087 Uiso calc R 1 1 . .
    H H10B 0.6112 0.5639 0.4812 0.087 Uiso calc R 1 1 . .
    H H10C 0.4966 0.5975 0.4933 0.087 Uiso calc R 1 1 . .
    C C11 0.4718(4) 0.6263(4) 0.2813(3) 0.0358(11) Uani d . 1 1 . .
    C C12 0.6516(5) 0.5179(5) 0.2245(4) 0.0641(17) Uani d . 1 1 . .
    H H12A 0.5905 0.5196 0.1864 0.096 Uiso calc R 1 1 . .
    H H12B 0.6740 0.4497 0.2316 0.096 Uiso calc R 1 1 . .
    H H12C 0.7045 0.5563 0.1941 0.096 Uiso calc R 1 1 . .
    C C13 0.3936(3) 0.1902(4) 0.5947(3) 0.0337(11) Uani d . 1 1 . .
    C C14 0.4411(5) 0.1082(4) 0.5341(4) 0.0549(16) Uani d . 1 1 . .
    H H14A 0.3939 0.0525 0.5265 0.066 Uiso calc R 1 1 . .
    H H14B 0.4593 0.1337 0.4717 0.066 Uiso calc R 1 1 . .
    C C15 0.5344(5) 0.0766(4) 0.5875(4) 0.0558(16) Uani d . 1 1 . .
    H H15A 0.5603 0.0102 0.5696 0.067 Uiso calc R 1 1 . .
    C C16 0.6124(5) 0.1578(5) 0.5818(4) 0.0659(18) Uani d . 1 1 . .
    H H16A 0.6209 0.1811 0.5169 0.079 Uiso calc R 1 1 . .
    H H16B 0.6782 0.1355 0.6060 0.079 Uiso calc R 1 1 . .
    C C17 0.5673(4) 0.2382(4) 0.6436(4) 0.0456(13) Uani d . 1 1 . .
    H H17A 0.5544 0.2988 0.6074 0.055 Uiso calc R 1 1 . .
    H H17B 0.6127 0.2539 0.6962 0.055 Uiso calc R 1 1 . .
    C C18 0.4685(3) 0.1927(4) 0.6786(3) 0.0317(10) Uani d . 1 1 . .
    C C19 0.4982(4) 0.0841(4) 0.6911(3) 0.0399(12) Uani d . 1 1 . .
    C C20 0.4155(5) 0.0138(4) 0.7167(4) 0.0573(15) Uani d . 1 1 . .
    H H20A 0.3924 0.0277 0.7802 0.086 Uiso calc R 1 1 . .
    H H20B 0.4408 -0.0538 0.7134 0.086 Uiso calc R 1 1 . .
    H H20C 0.3592 0.0216 0.6732 0.086 Uiso calc R 1 1 . .
    C C21 0.5845(5) 0.0671(5) 0.7623(4) 0.0567(15) Uani d . 1 1 . .
    H H21A 0.5573 0.0695 0.8257 0.085 Uiso calc R 1 1 . .
    H H21B 0.6355 0.1185 0.7548 0.085 Uiso calc R 1 1 . .
    H H21C 0.6151 0.0027 0.7512 0.085 Uiso calc R 1 1 . .
    C C22 0.4253(5) 0.2447(4) 0.7636(3) 0.0468(14) Uani d . 1 1 . .
    H H22A 0.4756 0.2455 0.8135 0.070 Uiso calc R 1 1 . .
    H H22B 0.3652 0.2097 0.7851 0.070 Uiso calc R 1 1 . .
    H H22C 0.4073 0.3123 0.7470 0.070 Uiso calc R 1 1 . .
    C C23 0.3845(3) 0.2864(4) 0.5473(3) 0.0300(10) Uani d . 1 1 . .
    C C24 0.2217(5) 0.1422(5) 0.5634(5) 0.080(2) Uani d . 1 1 . .
    H H24A 0.2365 0.1735 0.5034 0.121 Uiso calc R 1 1 . .
    H H24B 0.1555 0.1639 0.5853 0.121 Uiso calc R 1 1 . .
    H H24C 0.2216 0.0707 0.5557 0.121 Uiso calc R 1 1 . .
loop_
    _atom_site_aniso_label
    _atom_site_aniso_U_11
    _atom_site_aniso_U_22
    _atom_site_aniso_U_33
    _atom_site_aniso_U_12
    _atom_site_aniso_U_13
    _atom_site_aniso_U_23
    O1 0.056(2) 0.054(2) 0.0242(15) 0.0130(18) -0.0103(15) -0.0055(16)
    O2 0.044(2) 0.051(2) 0.052(2) -0.0146(18) -0.0080(17) 0.0216(18)
    N1 0.035(2) 0.035(2) 0.033(2) 0.002(2) -0.0031(18) 0.0015(18)
    N2 0.046(3) 0.053(3) 0.041(2) -0.002(2) 0.002(2) 0.001(2)
    N3 0.046(3) 0.053(3) 0.042(2) 0.000(2) -0.004(2) 0.010(2)
    N4 0.049(3) 0.066(3) 0.038(2) 0.001(2) -0.008(2) 0.025(2)
    N5 0.035(2) 0.029(2) 0.0285(19) -0.0009(19) -0.0028(17) 0.0040(18)
    N6 0.052(3) 0.033(2) 0.039(2) -0.002(2) -0.005(2) 0.007(2)
    N7 0.065(3) 0.042(3) 0.029(2) -0.012(2) -0.003(2) 0.0046(19)
    N8 0.060(3) 0.044(3) 0.0239(19) 0.002(2) 0.0066(19) 0.0010(19)
    C1 0.039(3) 0.046(3) 0.024(2) 0.003(2) 0.002(2) 0.006(2)
    C2 0.044(3) 0.070(4) 0.049(3) -0.001(3) 0.000(3) 0.029(3)
    C3 0.050(4) 0.040(3) 0.087(4) -0.005(3) 0.006(3) 0.020(3)
    C4 0.058(4) 0.047(4) 0.150(7) 0.003(3) 0.005(4) 0.012(4)
    C5 0.044(3) 0.051(4) 0.082(4) -0.006(3) 0.020(3) -0.011(3)
    C6 0.058(3) 0.038(3) 0.030(2) -0.014(3) 0.011(2) -0.006(2)
    C7 0.053(3) 0.034(3) 0.046(3) -0.007(3) 0.001(3) -0.001(2)
    C8 0.061(4) 0.047(3) 0.050(3) 0.004(3) -0.005(3) 0.000(3)
    C9 0.072(4) 0.047(4) 0.086(5) -0.014(3) 0.009(4) -0.026(3)
    C10 0.087(5) 0.067(4) 0.021(2) -0.022(3) -0.001(3) -0.002(2)
    C11 0.036(3) 0.037(3) 0.034(2) -0.001(2) 0.008(2) 0.004(2)
    C12 0.062(4) 0.088(5) 0.042(3) 0.010(4) 0.001(3) -0.029(3)
    C13 0.036(3) 0.034(3) 0.032(2) -0.011(2) -0.008(2) 0.000(2)
    C14 0.091(5) 0.040(3) 0.034(3) 0.008(3) -0.008(3) -0.008(2)
    C15 0.078(4) 0.048(3) 0.042(3) 0.026(3) 0.007(3) -0.009(3)
    C16 0.051(4) 0.087(5) 0.060(3) 0.013(4) 0.021(3) 0.009(4)
    C17 0.041(3) 0.047(3) 0.049(3) -0.005(3) -0.008(2) 0.007(2)
    C18 0.033(2) 0.038(3) 0.025(2) 0.005(2) -0.0033(19) 0.001(2)
    C19 0.038(3) 0.043(3) 0.038(3) 0.010(2) -0.003(2) -0.001(2)
    C20 0.066(4) 0.046(3) 0.061(3) -0.014(3) -0.021(3) 0.017(3)
    C21 0.053(3) 0.053(4) 0.063(4) 0.003(3) -0.012(3) 0.008(3)
    C22 0.069(4) 0.053(3) 0.018(2) 0.017(3) -0.004(2) -0.002(2)
    C23 0.038(3) 0.035(3) 0.0172(19) -0.005(2) -0.0053(18) 0.0019(19)
    C24 0.071(5) 0.072(5) 0.099(5) -0.034(4) -0.044(4) 0.023(4)
_geom_special_details
;
All e.s.d.'s (except the e.s.d. in the dihedral angle between two l.s. planes)
are estimated using the full covariance matrix. The cell e.s.d.'s are taken
into account individually in the estimation of e.s.d.'s in distances, angles
and torsion angles; correlations between e.s.d.'s in cell parameters are only
used when they are defined by crystal symmetry. An approximate (isotropic)
treatment of cell e.s.d.'s is used for estimating e.s.d.'s involving l.s.
planes.
;
loop_
    _geom_bond_atom_site_label_1
    _geom_bond_atom_site_label_2
    _geom_bond_site_symmetry_2
    _geom_bond_distance
    _geom_bond_publ_flag
    O1 C1 . 1.420(6) ?
    O1 C12 . 1.453(6) ?
    O2 C13 . 1.416(6) ?
    O2 C24 . 1.425(7) ?
    N1 C11 . 1.318(6) ?
    N1 N2 . 1.353(6) ?
    N1 H1A . 0.877(10) ?
    N2 N3 . 1.315(6) ?
    N3 N4 . 1.337(6) ?
    N4 C11 . 1.337(6) ?
    N5 C23 . 1.320(6) ?
    N5 N6 . 1.325(5) ?
    N5 H5C . 0.879(10) ?
    N6 N7 . 1.319(6) ?
    N7 N8 . 1.344(6) ?
    N8 C23 . 1.352(6) ?
    C1 C11 . 1.499(7) ?
    C1 C2 . 1.555(7) ?
    C1 C6 . 1.574(7) ?
    C2 C3 . 1.546(9) ?
    C2 H2A . 0.9900 ?
    C2 H2B . 0.9900 ?
    C3 C4 . 1.507(9) ?
    C3 C7 . 1.524(8) ?
    C3 H3A . 1.0000 ?
    C4 C5 . 1.529(9) ?
    C4 H4A . 0.9900 ?
    C4 H4B . 0.9900 ?
    C5 C6 . 1.515(8) ?
    C5 H5A . 0.9900 ?
    C5 H5B . 0.9900 ?
    C6 C10 . 1.534(7) ?
    C6 C7 . 1.567(7) ?
    C7 C8 . 1.527(8) ?
    C7 C9 . 1.548(8) ?
    C8 H8A . 0.9800 ?
    C8 H8B . 0.9800 ?
    C8 H8C . 0.9800 ?
    C9 H9A . 0.9800 ?
    C9 H9B . 0.9800 ?
    C9 H9C . 0.9800 ?
    C10 H10A . 0.9800 ?
    C10 H10B . 0.9800 ?
    C10 H10C . 0.9800 ?
    C12 H12A . 0.9800 ?
    C12 H12B . 0.9800 ?
    C12 H12C . 0.9800 ?
    C13 C23 . 1.479(7) ?
    C13 C14 . 1.549(7) ?
    C13 C18 . 1.564(6) ?
    C14 C15 . 1.520(8) ?
    C14 H14A . 0.9900 ?
    C14 H14B . 0.9900 ?
    C15 C16 . 1.518(9) ?
    C15 C19 . 1.567(7) ?
    C15 H15A . 1.0000 ?
    C16 C17 . 1.530(8) ?
    C16 H16A . 0.9900 ?
    C16 H16B . 0.9900 ?
    C17 C18 . 1.537(7) ?
    C17 H17A . 0.9900 ?
    C17 H17B . 0.9900 ?
    C18 C22 . 1.523(7) ?
    C18 C19 . 1.540(7) ?
    C19 C20 . 1.504(7) ?
    C19 C21 . 1.554(7) ?
    C20 H20A . 0.9800 ?
    C20 H20B . 0.9800 ?
    C20 H20C . 0.9800 ?
    C21 H21A . 0.9800 ?
    C21 H21B . 0.9800 ?
    C21 H21C . 0.9800 ?
    C22 H22A . 0.9800 ?
    C22 H22B . 0.9800 ?
    C22 H22C . 0.9800 ?
    C24 H24A . 0.9800 ?
    C24 H24B . 0.9800 ?
    C24 H24C . 0.9800 ?
loop_
    _geom_angle_atom_site_label_1
    _geom_angle_atom_site_label_2
    _geom_angle_atom_site_label_3
    _geom_angle_site_symmetry_1
    _geom_angle_site_symmetry_3
    _geom_angle
    _geom_angle_publ_flag
    C1 O1 C12 . . 114.1(4) ?
    C13 O2 C24 . . 116.8(4) ?
    C11 N1 N2 . . 111.1(4) ?
    C11 N1 H1A . . 128(3) ?
    N2 N1 H1A . . 117(3) ?
    N3 N2 N1 . . 103.8(4) ?
    N2 N3 N4 . . 111.8(4) ?
    N3 N4 C11 . . 106.3(4) ?
    C23 N5 N6 . . 111.3(4) ?
    C23 N5 H5C . . 130(3) ?
    N6 N5 H5C . . 114(3) ?
    N7 N6 N5 . . 104.5(4) ?
    N6 N7 N8 . . 111.9(4) ?
    N7 N8 C23 . . 104.8(4) ?
    O1 C1 C11 . . 107.2(4) ?
    O1 C1 C2 . . 113.8(4) ?
    C11 C1 C2 . . 113.7(4) ?
    O1 C1 C6 . . 107.7(4) ?
    C11 C1 C6 . . 113.0(4) ?
    C2 C1 C6 . . 101.3(4) ?
    C3 C2 C1 . . 103.7(4) ?
    C3 C2 H2A . . 111.0 ?
    C1 C2 H2A . . 111.0 ?
    C3 C2 H2B . . 111.0 ?
    C1 C2 H2B . . 111.0 ?
    H2A C2 H2B . . 109.0 ?
    C4 C3 C7 . . 104.4(6) ?
    C4 C3 C2 . . 106.9(6) ?
    C7 C3 C2 . . 102.3(4) ?
    C4 C3 H3A . . 114.0 ?
    C7 C3 H3A . . 114.0 ?
    C2 C3 H3A . . 114.0 ?
    C3 C4 C5 . . 102.7(5) ?
    C3 C4 H4A . . 111.2 ?
    C5 C4 H4A . . 111.2 ?
    C3 C4 H4B . . 111.2 ?
    C5 C4 H4B . . 111.2 ?
    H4A C4 H4B . . 109.1 ?
    C6 C5 C4 . . 104.2(5) ?
    C6 C5 H5A . . 110.9 ?
    C4 C5 H5A . . 110.9 ?
    C6 C5 H5B . . 110.9 ?
    C4 C5 H5B . . 110.9 ?
    H5A C5 H5B . . 108.9 ?
    C5 C6 C10 . . 114.6(5) ?
    C5 C6 C7 . . 101.9(4) ?
    C10 C6 C7 . . 116.6(5) ?
    C5 C6 C1 . . 105.7(5) ?
    C10 C6 C1 . . 113.9(4) ?
    C7 C6 C1 . . 102.7(4) ?
    C3 C7 C8 . . 114.7(5) ?
    C3 C7 C9 . . 113.6(4) ?
    C8 C7 C9 . . 106.2(5) ?
    C3 C7 C6 . . 92.5(4) ?
    C8 C7 C6 . . 116.6(4) ?
    C9 C7 C6 . . 113.2(5) ?
    C7 C8 H8A . . 109.5 ?
    C7 C8 H8B . . 109.5 ?
    H8A C8 H8B . . 109.5 ?
    C7 C8 H8C . . 109.5 ?
    H8A C8 H8C . . 109.5 ?
    H8B C8 H8C . . 109.5 ?
    C7 C9 H9A . . 109.5 ?
    C7 C9 H9B . . 109.5 ?
    H9A C9 H9B . . 109.5 ?
    C7 C9 H9C . . 109.5 ?
    H9A C9 H9C . . 109.5 ?
    H9B C9 H9C . . 109.5 ?
    C6 C10 H10A . . 109.5 ?
    C6 C10 H10B . . 109.5 ?
    H10A C10 H10B . . 109.5 ?
    C6 C10 H10C . . 109.5 ?
    H10A C10 H10C . . 109.5 ?
    H10B C10 H10C . . 109.5 ?
    N1 C11 N4 . . 107.0(4) ?
    N1 C11 C1 . . 124.8(4) ?
    N4 C11 C1 . . 128.2(4) ?
    O1 C12 H12A . . 109.5 ?
    O1 C12 H12B . . 109.5 ?
    H12A C12 H12B . . 109.5 ?
    O1 C12 H12C . . 109.5 ?
    H12A C12 H12C . . 109.5 ?
    H12B C12 H12C . . 109.5 ?
    O2 C13 C23 . . 105.4(4) ?
    O2 C13 C14 . . 115.3(4) ?
    C23 C13 C14 . . 114.4(4) ?
    O2 C13 C18 . . 108.2(4) ?
    C23 C13 C18 . . 112.8(4) ?
    C14 C13 C18 . . 100.9(4) ?
    C15 C14 C13 . . 104.7(4) ?
    C15 C14 H14A . . 110.8 ?
    C13 C14 H14A . . 110.8 ?
    C15 C14 H14B . . 110.8 ?
    C13 C14 H14B . . 110.8 ?
    H14A C14 H14B . . 108.9 ?
    C16 C15 C14 . . 108.9(5) ?
    C16 C15 C19 . . 102.3(5) ?
    C14 C15 C19 . . 102.1(4) ?
    C16 C15 H15A . . 114.1 ?
    C14 C15 H15A . . 114.1 ?
    C19 C15 H15A . . 114.1 ?
    C15 C16 C17 . . 102.8(4) ?
    C15 C16 H16A . . 111.2 ?
    C17 C16 H16A . . 111.2 ?
    C15 C16 H16B . . 111.2 ?
    C17 C16 H16B . . 111.2 ?
    H16A C16 H16B . . 109.1 ?
    C16 C17 C18 . . 103.7(4) ?
    C16 C17 H17A . . 111.0 ?
    C18 C17 H17A . . 111.0 ?
    C16 C17 H17B . . 111.0 ?
    C18 C17 H17B . . 111.0 ?
    H17A C17 H17B . . 109.0 ?
    C22 C18 C17 . . 113.4(4) ?
    C22 C18 C19 . . 116.7(4) ?
    C17 C18 C19 . . 101.8(4) ?
    C22 C18 C13 . . 112.8(4) ?
    C17 C18 C13 . . 107.5(4) ?
    C19 C18 C13 . . 103.5(4) ?
    C20 C19 C18 . . 116.8(4) ?
    C20 C19 C21 . . 106.6(4) ?
    C18 C19 C21 . . 114.1(4) ?
    C20 C19 C15 . . 114.5(5) ?
    C18 C19 C15 . . 91.8(4) ?
    C21 C19 C15 . . 112.8(4) ?
    C19 C20 H20A . . 109.5 ?
    C19 C20 H20B . . 109.5 ?
    H20A C20 H20B . . 109.5 ?
    C19 C20 H20C . . 109.5 ?
    H20A C20 H20C . . 109.5 ?
    H20B C20 H20C . . 109.5 ?
    C19 C21 H21A . . 109.5 ?
    C19 C21 H21B . . 109.5 ?
    H21A C21 H21B . . 109.5 ?
    C19 C21 H21C . . 109.5 ?
    H21A C21 H21C . . 109.5 ?
    H21B C21 H21C . . 109.5 ?
    C18 C22 H22A . . 109.5 ?
    C18 C22 H22B . . 109.5 ?
    H22A C22 H22B . . 109.5 ?
    C18 C22 H22C . . 109.5 ?
    H22A C22 H22C . . 109.5 ?
    H22B C22 H22C . . 109.5 ?
    N5 C23 N8 . . 107.5(4) ?
    N5 C23 C13 . . 125.0(4) ?
    N8 C23 C13 . . 127.5(5) ?
    O2 C24 H24A . . 109.5 ?
    O2 C24 H24B . . 109.5 ?
    H24A C24 H24B . . 109.5 ?
    O2 C24 H24C . . 109.5 ?
    H24A C24 H24C . . 109.5 ?
    H24B C24 H24C . . 109.5 ?
loop_
    _geom_torsion_atom_site_label_1
    _geom_torsion_atom_site_label_2
    _geom_torsion_atom_site_label_3
    _geom_torsion_atom_site_label_4
    _geom_torsion_site_symmetry_1
    _geom_torsion_site_symmetry_2
    _geom_torsion_site_symmetry_3
    _geom_torsion_site_symmetry_4
    _geom_torsion
    _geom_torsion_publ_flag
    C11 N1 N2 N3 . . . . 0.9(5) ?
    N1 N2 N3 N4 . . . . -1.2(5) ?
    N2 N3 N4 C11 . . . . 1.1(6) ?
    C23 N5 N6 N7 . . . . 0.4(5) ?
    N5 N6 N7 N8 . . . . -1.1(5) ?
    N6 N7 N8 C23 . . . . 1.3(5) ?
    C12 O1 C1 C11 . . . . 70.1(5) ?
    C12 O1 C1 C2 . . . . -56.6(6) ?
    C12 O1 C1 C6 . . . . -168.1(4) ?
    O1 C1 C2 C3 . . . . -117.8(5) ?
    C11 C1 C2 C3 . . . . 119.0(5) ?
    C6 C1 C2 C3 . . . . -2.5(6) ?
    C1 C2 C3 C4 . . . . -70.5(6) ?
    C1 C2 C3 C7 . . . . 38.9(6) ?
    C7 C3 C4 C5 . . . . -34.8(7) ?
    C2 C3 C4 C5 . . . . 73.1(7) ?
    C3 C4 C5 C6 . . . . -1.2(7) ?
    C4 C5 C6 C10 . . . . 162.2(5) ?
    C4 C5 C6 C7 . . . . 35.4(6) ?
    C4 C5 C6 C1 . . . . -71.6(6) ?
    O1 C1 C6 C5 . . . . -167.4(4) ?
    C11 C1 C6 C5 . . . . -49.1(5) ?
    C2 C1 C6 C5 . . . . 72.9(5) ?
    O1 C1 C6 C10 . . . . -40.7(6) ?
    C11 C1 C6 C10 . . . . 77.5(6) ?
    C2 C1 C6 C10 . . . . -160.5(5) ?
    O1 C1 C6 C7 . . . . 86.2(4) ?
    C11 C1 C6 C7 . . . . -155.5(4) ?
    C2 C1 C6 C7 . . . . -33.5(5) ?
    C4 C3 C7 C8 . . . . 175.1(5) ?
    C2 C3 C7 C8 . . . . 63.8(6) ?
    C4 C3 C7 C9 . . . . -62.5(7) ?
    C2 C3 C7 C9 . . . . -173.8(5) ?
    C4 C3 C7 C6 . . . . 54.2(5) ?
    C2 C3 C7 C6 . . . . -57.1(5) ?
    C5 C6 C7 C3 . . . . -53.7(5) ?
    C10 C6 C7 C3 . . . . -179.2(5) ?
    C1 C6 C7 C3 . . . . 55.6(5) ?
    C5 C6 C7 C8 . . . . -173.1(5) ?
    C10 C6 C7 C8 . . . . 61.5(6) ?
    C1 C6 C7 C8 . . . . -63.7(6) ?
    C5 C6 C7 C9 . . . . 63.3(6) ?
    C10 C6 C7 C9 . . . . -62.2(6) ?
    C1 C6 C7 C9 . . . . 172.6(5) ?
    N2 N1 C11 N4 . . . . -0.3(5) ?
    N2 N1 C11 C1 . . . . 179.9(4) ?
    N3 N4 C11 N1 . . . . -0.4(5) ?
    N3 N4 C11 C1 . . . . 179.4(5) ?
    O1 C1 C11 N1 . . . . 48.0(6) ?
    C2 C1 C11 N1 . . . . 174.8(5) ?
    C6 C1 C11 N1 . . . . -70.4(6) ?
    O1 C1 C11 N4 . . . . -131.7(5) ?
    C2 C1 C11 N4 . . . . -5.0(7) ?
    C6 C1 C11 N4 . . . . 109.8(6) ?
    C24 O2 C13 C23 . . . . 72.8(5) ?
    C24 O2 C13 C14 . . . . -54.3(6) ?
    C24 O2 C13 C18 . . . . -166.3(5) ?
    O2 C13 C14 C15 . . . . -117.3(5) ?
    C23 C13 C14 C15 . . . . 120.3(5) ?
    C18 C13 C14 C15 . . . . -1.1(5) ?
    C13 C14 C15 C16 . . . . -71.0(5) ?
    C13 C14 C15 C19 . . . . 36.7(6) ?
    C14 C15 C16 C17 . . . . 70.9(6) ?
    C19 C15 C16 C17 . . . . -36.6(5) ?
    C15 C16 C17 C18 . . . . 0.6(5) ?
    C16 C17 C18 C22 . . . . 162.5(4) ?
    C16 C17 C18 C19 . . . . 36.3(5) ?
    C16 C17 C18 C13 . . . . -72.1(5) ?
    O2 C13 C18 C22 . . . . -41.4(6) ?
    C23 C13 C18 C22 . . . . 74.7(5) ?
    C14 C13 C18 C22 . . . . -162.8(4) ?
    O2 C13 C18 C17 . . . . -167.2(4) ?
    C23 C13 C18 C17 . . . . -51.0(5) ?
    C14 C13 C18 C17 . . . . 71.4(5) ?
    O2 C13 C18 C19 . . . . 85.6(4) ?
    C23 C13 C18 C19 . . . . -158.3(4) ?
    C14 C13 C18 C19 . . . . -35.8(5) ?
    C22 C18 C19 C20 . . . . 61.6(6) ?
    C17 C18 C19 C20 . . . . -174.3(4) ?
    C13 C18 C19 C20 . . . . -62.9(5) ?
    C22 C18 C19 C21 . . . . -63.6(6) ?
    C17 C18 C19 C21 . . . . 60.4(5) ?
    C13 C18 C19 C21 . . . . 171.9(4) ?
    C22 C18 C19 C15 . . . . -179.6(5) ?
    C17 C18 C19 C15 . . . . -55.6(4) ?
    C13 C18 C19 C15 . . . . 55.9(4) ?
    C16 C15 C19 C20 . . . . 177.4(5) ?
    C14 C15 C19 C20 . . . . 64.7(6) ?
    C16 C15 C19 C18 . . . . 56.7(5) ?
    C14 C15 C19 C18 . . . . -56.0(5) ?
    C16 C15 C19 C21 . . . . -60.5(6) ?
    C14 C15 C19 C21 . . . . -173.2(5) ?
    N6 N5 C23 N8 . . . . 0.4(5) ?
    N6 N5 C23 C13 . . . . 177.2(4) ?
    N7 N8 C23 N5 . . . . -1.0(5) ?
    N7 N8 C23 C13 . . . . -177.7(4) ?
    O2 C13 C23 N5 . . . . 34.3(6) ?
    C14 C13 C23 N5 . . . . 162.0(4) ?
    C18 C13 C23 N5 . . . . -83.5(6) ?
    O2 C13 C23 N8 . . . . -149.5(4) ?
    C14 C13 C23 N8 . . . . -21.9(7) ?
    C18 C13 C23 N8 . . . . 92.7(5) ?
loop_
    _geom_hbond_atom_site_label_D
    _geom_hbond_atom_site_label_H
    _geom_hbond_atom_site_label_A
    _geom_hbond_site_symmetry_A
    _geom_hbond_distance_DH
    _geom_hbond_distance_HA
    _geom_hbond_distance_DA
    _geom_hbond_angle_DHA
    N1 H1A N7 . 0.877(10) 2.09(3) 2.850(6) 144(5)
    N5 H5C N3 2_565 0.879(10) 2.02(2) 2.857(6) 160(5)
_iucr_refine_instructions_details
;
TITL sm in P2(1)2(1)2(1)
CELL 0.71073  13.2980  13.6080  14.3560  90.000  90.000  90.000
ZERR    8.00   0.0030   0.0040   0.0030   0.000   0.000   0.000
LATT -1
SYMM 0.5-X, -Y, 0.5+Z
SYMM -X, 0.5+Y, 0.5-Z
SYMM 0.5+X, 0.5-Y, -Z
SFAC C H N O
UNIT 96 160 32 8
TEMP -79
MERG 3
OMIT -2 55
L.S.8
BOND $H
DFIX 0.88 0.01 N1 H1A
DFIX 0.88 0.01 N5 H5C
ACTA
CONF
EQIV $1 0.5-X, 1-Y, 0.5+Z
HTAB N1 N7
HTAB N5 N3_$1
TWIN 0 1 0 -1 0 0 0 0 1
REM  sm in P2(1)2(1)2(1)
REM R1 =  0.1305 for   4499 Fo > 4sig(Fo)  and  0.1662 for all   5904 data
REM    308 parameters refined using      0 restraints
REM  sm in P2(1)2(1)2(1)
REM R1 =  0.1303 for   4499 Fo > 4sig(Fo)  and  0.1661 for all   5904 data
REM    308 parameters refined using      0 restraints
REM  sm in P2(1)2(1)2(1)
REM R1 =  0.1179 for   4499 Fo > 4sig(Fo)  and  0.1542 for all   5904 data
REM    372 parameters refined using      0 restraints
WGHT    0.070000
BASF   0.23085
FVAR       0.44023
O1    4    0.630461    0.559364    0.315693    11.00000    0.05575    0.05427 =
         0.02416   -0.00553   -0.01034    0.01301
O2    4    0.296386    0.169419    0.629708    11.00000    0.04431    0.05060 =
         0.05164    0.02163   -0.00803   -0.01459
N1    3    0.415385    0.555215    0.315269    11.00000    0.03516    0.03550 =
         0.03272    0.00155   -0.00310    0.00204
H1A   2    0.434752    0.501849    0.344438    11.00000   -1.20000
N2    3    0.324634    0.552659    0.272722    11.00000    0.04597    0.05320 =
         0.04073    0.00063    0.00215   -0.00187
N3    3    0.329814    0.624061    0.211146    11.00000    0.04634    0.05323 =
         0.04159    0.01015   -0.00421    0.00010
N4    3    0.417963    0.671098    0.215087    11.00000    0.04905    0.06563 =
         0.03798    0.02533   -0.00833    0.00110
N5    3    0.325322    0.358733    0.574457    11.00000    0.03547    0.02870 =
         0.02853    0.00399   -0.00285   -0.00094
H5C   2    0.268607    0.357214    0.605836    11.00000   -1.20000
N6    3    0.336531    0.437223    0.520892    11.00000    0.05173    0.03285 =
         0.03942    0.00698   -0.00472   -0.00201
N7    3    0.404554    0.410959    0.458796    11.00000    0.06528    0.04222 =
         0.02926    0.00458   -0.00283   -0.01224
N8    3    0.437450    0.318797    0.473036    11.00000    0.06004    0.04392 =
         0.02392    0.00103    0.00658    0.00220
C1    1    0.576557    0.649396    0.313053    11.00000    0.03878    0.04650 =
         0.02378    0.00644    0.00155    0.00263
C2    1    0.629003    0.730926    0.254750    11.00000    0.04434    0.07039 =
         0.04944    0.02909   -0.00049   -0.00072
AFIX  23
H2A   2    0.692142    0.706321    0.226625    11.00000   -1.20000
H2B   2    0.584252    0.755086    0.204622    11.00000   -1.20000
AFIX   0
C3    1    0.650601    0.812710    0.326741    11.00000    0.04986    0.03956 =
         0.08731    0.02036    0.00597   -0.00469
AFIX  13
H3A   2    0.701914    0.861734    0.305923    11.00000   -1.20000
AFIX   0
C4    1    0.550657    0.857226    0.352636    11.00000    0.05821    0.04706 =
         0.15039    0.01178    0.00470    0.00286
AFIX  23
H4A   2    0.509360    0.870450    0.296644    11.00000   -1.20000
H4B   2    0.559622    0.919103    0.387941    11.00000   -1.20000
AFIX   0
C5    1    0.503051    0.777467    0.413315    11.00000    0.04385    0.05144 =
         0.08211   -0.01095    0.02033   -0.00579
AFIX  23
H5A   2    0.490824    0.801976    0.477249    11.00000   -1.20000
H5B   2    0.438551    0.754832    0.386380    11.00000   -1.20000
AFIX   0
C6    1    0.580044    0.695399    0.413568    11.00000    0.05760    0.03841 =
         0.02980   -0.00611    0.01120   -0.01356
C7    1    0.681418    0.754101    0.412553    11.00000    0.05287    0.03430 =
         0.04564   -0.00097    0.00146   -0.00750
C8    1    0.777611    0.693980    0.401029    11.00000    0.06099    0.04680 =
         0.05009    0.00032   -0.00530    0.00383
AFIX 137
H8A   2    0.835459    0.738399    0.397050    11.00000   -1.50000
H8B   2    0.773289    0.654741    0.343928    11.00000   -1.50000
H8C   2    0.785802    0.650226    0.454716    11.00000   -1.50000
AFIX   0
C9    1    0.696829    0.818110    0.500510    11.00000    0.07223    0.04663 =
         0.08611   -0.02629    0.00930   -0.01427
AFIX 137
H9A   2    0.749424    0.866953    0.488556    11.00000   -1.50000
H9B   2    0.717018    0.776192    0.552773    11.00000   -1.50000
H9C   2    0.633803    0.851718    0.515899    11.00000   -1.50000
AFIX   0
C10   1    0.566581    0.620040    0.492098    11.00000    0.08658    0.06663 =
         0.02100   -0.00167   -0.00080   -0.02213
AFIX 137
H10A  2    0.583374    0.650624    0.551911    11.00000   -1.50000
H10B  2    0.611171    0.563867    0.481194    11.00000   -1.50000
H10C  2    0.496601    0.597500    0.493342    11.00000   -1.50000
AFIX   0
C11   1    0.471816    0.626299    0.281262    11.00000    0.03626    0.03670 =
         0.03434    0.00417    0.00827   -0.00085
C12   1    0.651580    0.517862    0.224547    11.00000    0.06211    0.08832 =
         0.04179   -0.02930    0.00057    0.01020
AFIX 137
H12A  2    0.590486    0.519649    0.186409    11.00000   -1.50000
H12B  2    0.673962    0.449657    0.231640    11.00000   -1.50000
H12C  2    0.704541    0.556281    0.194098    11.00000   -1.50000
AFIX   0
C13   1    0.393641    0.190234    0.594653    11.00000    0.03553    0.03374 =
         0.03178   -0.00006   -0.00794   -0.01093
C14   1    0.441093    0.108228    0.534103    11.00000    0.09069    0.04023 =
         0.03375   -0.00848   -0.00776    0.00802
AFIX  23
H14A  2    0.393933    0.052503    0.526546    11.00000   -1.20000
H14B  2    0.459287    0.133661    0.471730    11.00000   -1.20000
AFIX   0
C15   1    0.534385    0.076599    0.587463    11.00000    0.07796    0.04795 =
         0.04155   -0.00856    0.00708    0.02590
AFIX  13
H15A  2    0.560326    0.010244    0.569612    11.00000   -1.20000
AFIX   0
C16   1    0.612378    0.157820    0.581787    11.00000    0.05127    0.08686 =
         0.05963    0.00855    0.02134    0.01346
AFIX  23
H16A  2    0.620905    0.181095    0.516930    11.00000   -1.20000
H16B  2    0.678213    0.135474    0.606036    11.00000   -1.20000
AFIX   0
C17   1    0.567322    0.238171    0.643614    11.00000    0.04078    0.04717 =
         0.04875    0.00695   -0.00842   -0.00452
AFIX  23
H17A  2    0.554393    0.298786    0.607408    11.00000   -1.20000
H17B  2    0.612675    0.253939    0.696220    11.00000   -1.20000
AFIX   0
C18   1    0.468488    0.192670    0.678619    11.00000    0.03267    0.03795 =
         0.02454    0.00057   -0.00326    0.00493
C19   1    0.498208    0.084102    0.691122    11.00000    0.03843    0.04331 =
         0.03809   -0.00079   -0.00333    0.01018
C20   1    0.415461    0.013773    0.716723    11.00000    0.06554    0.04554 =
         0.06078    0.01733   -0.02084   -0.01358
AFIX 137
H20A  2    0.392430    0.027653    0.780220    11.00000   -1.50000
H20B  2    0.440799   -0.053762    0.713409    11.00000   -1.50000
H20C  2    0.359234    0.021602    0.673224    11.00000   -1.50000
AFIX   0
C21   1    0.584525    0.067146    0.762273    11.00000    0.05318    0.05349 =
         0.06338    0.00816   -0.01193    0.00312
AFIX 137
H21A  2    0.557346    0.069518    0.825685    11.00000   -1.50000
H21B  2    0.635523    0.118533    0.754805    11.00000   -1.50000
H21C  2    0.615149    0.002690    0.751207    11.00000   -1.50000
AFIX   0
C22   1    0.425290    0.244711    0.763632    11.00000    0.06908    0.05334 =
         0.01798   -0.00222   -0.00395    0.01729
AFIX 137
H22A  2    0.475597    0.245547    0.813511    11.00000   -1.50000
H22B  2    0.365159    0.209742    0.785054    11.00000   -1.50000
H22C  2    0.407326    0.312320    0.747018    11.00000   -1.50000
AFIX   0
C23   1    0.384526    0.286367    0.547315    11.00000    0.03788    0.03488 =
         0.01717    0.00192   -0.00534   -0.00510
C24   1    0.221668    0.142236    0.563373    11.00000    0.07108    0.07151 =
         0.09865    0.02250   -0.04402   -0.03353
AFIX 137
H24A  2    0.236542    0.173494    0.503437    11.00000   -1.50000
H24B  2    0.155486    0.163850    0.585326    11.00000   -1.50000
H24C  2    0.221597    0.070671    0.555740    11.00000   -1.50000
HKLF 4
REM  sm in P2(1)2(1)2(1)
REM R1 =  0.0690 for   2259 Fo > 4sig(Fo)  and  0.1135 for all   3283 data
REM    322 parameters refined using      2 restraints
END
WGHT      0.0677      0.0000
REM Highest difference peak  0.201,  deepest hole -0.208,  1-sigma level  0.052
Q1    1   0.5578  0.5202  0.3185  11.00000  0.05    0.20
Q2    1   0.6141  0.4170  0.2808  11.00000  0.05    0.17
Q3    1   0.5278 -0.0563  0.7067  11.00000  0.05    0.17
Q4    1   0.5162  0.4712  0.2865  11.00000  0.05    0.17
Q5    1   0.5176  0.6564  0.2966  11.00000  0.05    0.16
Q6    1   0.4961 -0.0732  0.7958  11.00000  0.05    0.16
Q7    1   0.4181  0.5381  0.4901  11.00000  0.05    0.16
Q8    1   0.5043  0.8562  0.2755  11.00000  0.05    0.16
Q9    1   0.4461  0.5261  0.5021  11.00000  0.05    0.16
Q10   1   0.6261  0.5588  0.3527  11.00000  0.05    0.16
Q11   1   0.4180  0.8929  0.2819  11.00000  0.05    0.16
Q12   1   0.4403  0.3216  0.5172  11.00000  0.05    0.16
Q13   1   0.5765  0.4673  0.2406  11.00000  0.05    0.15
Q14   1   0.5309  0.5185  0.5192  11.00000  0.05    0.15
Q15   1   0.2942 -0.0341  0.7016  11.00000  0.05    0.15
Q16   1   0.4798  0.9203  0.3132  11.00000  0.05    0.15
Q17   1   0.6955  0.4198  0.2834  11.00000  0.05    0.15
Q18   1   0.5174  0.3220  0.4964  11.00000  0.05    0.15
Q19   1   0.4688  0.6245  0.2406  11.00000  0.05    0.15
Q20   1   0.4975  0.5767  0.5065  11.00000  0.05    0.14
;
