# Supplementary material for: 5-[(1R,2R,4R)-2-Meth­oxy-1,7,7-tri­methylbi­cyclo­[2.2.1]hept-2-yl]-1H-tetra­zole
Source: Acta Crystallogr Sect E Struct Rep Online. 2013 Jun 8;69(Pt 7):o1028. doi: 10.1107/S1600536813014700 (PMC3772465; doi:10.1107/S1600536813014700)
Supplement: Supplementary file 2 [file e-69-o1028-Isup2.hkl]

# 
# h,k,l, Fc-squared, Fo-squared, sigma(Fo-squared) and status flag 
# 
data_I
_shelx_title ' sm in P2(1)2(1)2(1)' 
_shelx_refln_list_code          4 
_shelx_F_calc_maximum      163.55 
_exptl_crystal_F_000      1024.00 
_reflns_d_resolution_high  0.7697 
 
loop_ 
 _symmetry_equiv_pos_as_xyz 
 'x, y, z' 
 '-x+1/2, -y, z+1/2' 
 '-x, y+1/2, -z+1/2' 
 'x+1/2, -y+1/2, -z' 
 
_cell_length_a    13.2980 
_cell_length_b    13.6080 
_cell_length_c    14.3560 
_cell_angle_alpha  90.000 
_cell_angle_beta   90.000 
_cell_angle_gamma  90.000 
 
_shelx_F_squared_multiplier     1.000 
 
loop_ 
 _refln_index_h 
 _refln_index_k 
 _refln_index_l 
 _refln_F_squared_calc 
 _refln_F_squared_meas 
 _refln_F_squared_sigma 
 _refln_observed_status 
   2   0   0    14636.17    13914.33    736.35 o 
   4   0   0    10318.78     9232.80    304.02 o 
   6   0   0      826.84      813.61     33.33 o 
   8   0   0     2358.33     2404.87     91.52 o 
  10   0   0      288.25      320.56     24.06 o 
  12   0   0      311.91      359.11     29.21 o 
  14   0   0       16.23       49.96     29.43 o 
   1   1   0     1052.44      868.20     47.05 o 
   2   1   0    25477.06    21140.40    467.79 o 
   3   1   0     1299.63     1060.59     25.63 o 
   4   1   0     1151.53     1030.14     61.63 o 
   5   1   0      581.48      570.44     18.48 o 
   6   1   0       50.70       55.43      6.91 o 
   7   1   0     1042.96     1108.75     28.41 o 
   8   1   0       37.49       30.72     11.77 o 
   9   1   0      176.71      181.74     10.08 o 
  10   1   0       21.61       26.54      8.31 o 
  11   1   0      103.65      169.05     67.12 o 
  12   1   0       21.52       25.40     12.69 o 
  14   1   0       81.81       85.08     22.98 o 
  15   1   0       10.75       57.15     27.23 o 
  16   1   0        1.15       48.67     38.10 o 
  17   1   0       10.19       26.28     37.65 o 
   0   2   0    15473.53    11573.53    612.78 o 
   1   2   0    24030.37    19175.39    573.56 o 
   2   2   0        9.60       33.81      6.76 o 
   3   2   0     1594.83     1409.68     28.49 o 
   4   2   0      613.26      544.79     13.50 o 
   5   2   0     2095.59     1957.15     42.31 o 
   6   2   0      677.87      593.00     24.47 o 
   7   2   0      138.17      138.64      7.89 o 
   8   2   0       67.34       79.83     11.87 o 
   9   2   0       46.75       50.64     18.15 o 
  10   2   0      128.90      130.56     11.97 o 
  11   2   0      184.95      180.87     15.87 o 
  12   2   0      144.53      151.78     14.62 o 
  13   2   0       16.06       20.46     15.87 o 
  14   2   0        7.06       18.37     18.75 o 
  15   2   0        2.72       15.76     25.50 o 
  16   2   0       27.69      238.22    118.78 o 
  17   2   0       50.56      112.29     37.92 o 
   1   3   0      782.07      655.40     32.12 o 
   2   3   0     1244.83     1227.28     35.91 o 
   3   3   0     2667.28     2240.43     48.78 o 
   4   3   0       80.63       68.53      3.85 o 
   5   3   0     2083.46     1919.40     47.90 o 
   6   3   0      315.33      309.11     11.85 o 
   7   3   0      116.01      120.88      7.27 o 
   8   3   0       84.55       77.43      8.18 o 
   9   3   0      316.08      304.32     14.28 o 
  10   3   0       40.29       32.78     18.23 o 
  11   3   0       71.88       65.88     26.71 o 
  12   3   0      205.64      235.64     23.51 o 
  13   3   0       40.88       25.79     18.19 o 
  14   3   0       20.00       46.09     18.11 o 
  15   3   0       31.32       79.65     20.23 o 
  16   3   0       19.43      126.97     66.55 o 
   0   4   0     5253.20     3930.42    126.78 o 
   1   4   0     3211.45     2676.65     61.52 o 
   2   4   0      188.91      180.31     14.14 o 
   3   4   0      101.43       93.48      5.63 o 
   4   4   0     1712.61     1714.27     40.52 o 
   5   4   0     1249.79     1318.19     24.67 o 
   6   4   0       12.48      211.88    134.09 o 
   7   4   0      199.38      227.29      7.08 o 
   8   4   0      401.54      394.99     13.39 o 
   9   4   0        9.61        5.56      9.21 o 
  10   4   0       33.91       32.87     17.06 o 
  11   4   0      223.92      199.87     32.18 o 
  12   4   0        0.28        3.45     12.60 o 
  13   4   0       60.32       65.30     20.49 o 
  14   4   0       33.29       48.13     17.59 o 
  15   4   0       23.10       73.67     22.24 o 
  16   4   0       20.08       73.55     28.23 o 
   1   5   0     1707.72     1568.71     34.27 o 
   2   5   0      677.16      669.51     45.47 o 
   3   5   0      704.34      699.70     51.72 o 
   4   5   0     1366.53     1325.80     38.58 o 
   5   5   0        4.94        6.33      4.81 o 
   6   5   0     2444.98     2318.63     47.35 o 
   7   5   0       66.38       62.11      8.50 o 
   8   5   0      121.92      122.09     10.65 o 
   9   5   0        8.29       -5.84     13.40 o 
  10   5   0      641.39      675.07     32.00 o 
  11   5   0       83.74       88.49     17.31 o 
  12   5   0       31.53       19.12     14.06 o 
  13   5   0      156.85      151.46     19.61 o 
  14   5   0        6.24       30.13     17.50 o 
  15   5   0       29.74       90.05     22.59 o 
  16   5   0        5.41       82.97     57.53 o 
   0   6   0      342.88      326.97   1416.09 o 
   1   6   0      156.20      151.72      7.00 o 
   2   6   0     1445.73     1333.34     38.83 o 
   3   6   0      394.60      428.97     13.40 o 
   4   6   0       17.07       17.08      7.15 o 
   5   6   0     1423.14     1378.94     45.01 o 
   6   6   0      294.11      375.24     13.59 o 
   7   6   0      101.76       85.03     31.58 o 
   8   6   0      170.19      178.45     12.26 o 
   9   6   0       42.88      185.85    115.65 o 
  10   6   0       20.04       24.37     12.66 o 
  11   6   0       19.62       10.82     12.95 o 
  12   6   0       95.73       94.14     26.01 o 
  13   6   0       27.83       37.37     16.34 o 
  14   6   0       10.53       35.62     17.99 o 
  15   6   0        8.27       13.56     21.16 o 
  16   6   0       32.70       90.26     42.25 o 
   1   7   0      422.79      332.20     13.56 o 
   2   7   0      267.00      279.35     10.26 o 
   3   7   0      175.65      191.06      9.72 o 
   4   7   0      189.38      170.77      9.29 o 
   5   7   0      111.24       99.96     10.51 o 
   6   7   0       47.27      304.33    193.57 o 
   7   7   0       49.99       44.94     14.86 o 
   8   7   0      175.80      182.48     12.77 o 
   9   7   0      330.67      319.85     19.73 o 
  10   7   0       70.74       76.81     18.86 o 
  11   7   0      109.61      106.71     19.42 o 
  12   7   0        4.91       20.42     17.75 o 
  13   7   0        2.26       33.15     17.25 o 
  14   7   0        1.65       21.70     18.30 o 
  15   7   0       44.60       78.62     38.59 o 
   0   8   0     1954.10     1730.65     54.96 o 
   1   8   0       63.03       58.06     11.61 o 
   2   8   0       49.35       46.28     14.21 o 
   3   8   0      288.93      320.03     12.36 o 
   4   8   0      355.54      339.22     12.33 o 
   5   8   0      331.15      346.11     14.80 o 
   6   8   0       72.67       63.62     10.76 o 
   7   8   0       56.58       42.57     44.27 o 
   8   8   0      158.93      158.09     14.45 o 
   9   8   0      176.09      189.78     19.74 o 
  10   8   0      196.08      207.04     20.52 o 
  11   8   0      127.17      110.78     19.92 o 
  12   8   0       16.27       20.96     16.49 o 
  13   8   0       16.77       30.43     18.70 o 
  14   8   0       17.37       54.48     26.01 o 
  15   8   0        3.14       14.30     27.20 o 
   1   9   0      137.00      116.90     12.87 o 
   2   9   0      121.80      127.01      9.17 o 
   3   9   0      577.67      606.48     19.17 o 
   4   9   0        7.70       10.96      8.36 o 
   5   9   0       20.89       23.82      9.41 o 
   6   9   0       71.25       65.77     15.68 o 
   7   9   0      104.40      115.24     22.91 o 
   8   9   0       55.42       33.69     18.12 o 
   9   9   0       65.12       62.66     18.95 o 
  10   9   0      179.93      189.82     24.33 o 
  11   9   0      199.72      230.73     23.21 o 
  12   9   0        8.51       29.54     19.35 o 
  13   9   0        5.34       55.73     30.43 o 
  14   9   0        4.10       74.77     63.62 o 
   0  10   0      341.19      323.18     19.84 o 
   1  10   0        7.36        7.42      8.37 o 
   2  10   0      234.06      213.54     12.27 o 
   3  10   0      104.30       89.22     14.37 o 
   4  10   0       98.80       83.75     17.07 o 
   5  10   0      215.40      253.06     24.18 o 
   6  10   0       62.91       68.23     16.21 o 
   7  10   0       23.38       42.99     14.44 o 
   8  10   0      266.05      262.54     19.60 o 
   9  10   0      290.01      348.42     29.72 o 
  10  10   0        1.07       29.48     27.50 o 
  11  10   0       34.04       51.13     20.13 o 
  12  10   0       37.53       81.66     34.02 o 
   1  11   0      130.19       99.54     16.54 o 
   2  11   0      111.09       87.31     24.97 o 
   3  11   0       24.30       59.14     33.40 o 
   4  11   0      753.03      751.06     30.54 o 
   5  11   0       26.08       36.31     15.53 o 
   6  11   0       27.24       16.71     15.97 o 
   7  11   0      138.11      139.36     17.77 o 
   8  11   0      134.08      131.05     21.30 o 
   9  11   0       71.93       89.40     38.36 o 
  10  11   0       10.30       31.55     21.62 o 
  11  11   0        3.29       39.05     22.95 o 
   1  12   0       10.08       -0.58     11.51 o 
   2  12   0       50.04       35.38     25.31 o 
   3  12   0       67.41       47.52     28.02 o 
   4  12   0        0.54       -2.55     14.09 o 
   5  12   0       75.87       78.58     18.70 o 
   6  12   0       58.79       40.41     21.63 o 
   7  12   0       16.54       25.35     15.39 o 
   8  12   0       42.23       49.08     19.34 o 
   9  12   0        3.46       29.74     23.31 o 
  10  12   0       34.34       53.34     27.08 o 
  11  12   0        4.13       37.82     38.49 o 
   1  13   0      110.02       82.69     33.52 o 
   2  13   0       53.11       67.65     25.07 o 
   3  13   0      118.15      125.87     23.59 o 
   4  13   0       18.83       21.45     18.46 o 
   5  13   0      139.66      128.69     19.11 o 
   6  13   0       93.49       99.72     19.54 o 
   7  13   0        6.58       24.26     16.11 o 
   8  13   0       56.62       85.49     21.89 o 
   9  13   0        1.64       15.53     35.82 o 
  10  13   0       20.70       51.03     50.15 o 
   0  14   0       10.26       42.54     28.56 o 
   1  14   0       59.25       77.45     67.96 o 
   2  14   0        9.90       25.42     17.49 o 
   3  14   0       21.15       44.09     19.65 o 
   4  14   0       10.30       38.42     16.99 o 
   5  14   0       12.07       49.21     18.48 o 
   6  14   0       33.35       59.80     19.86 o 
   7  14   0        2.73       31.48     20.19 o 
   8  14   0       47.79      125.25     32.62 o 
   9  14   0        1.24       -9.39     53.25 o 
   1  15   0       16.06       17.72     25.49 o 
   2  15   0        1.51       15.98     20.17 o 
   3  15   0       13.36       27.38     22.74 o 
   4  15   0        8.43       19.97     22.57 o 
   5  15   0       39.20       77.42     22.42 o 
   6  15   0       15.45       38.62     20.63 o 
   7  15   0       50.37       60.50     30.21 o 
   8  15   0        2.12       58.51     52.11 o 
   1  16   0        2.56       10.72     21.20 o 
   2  16   0        9.16       39.12     29.33 o 
   3  16   0       66.23      165.95     32.81 o 
   4  16   0       11.27       54.60     28.38 o 
   5  16   0        3.27        4.80     32.56 o 
   6  16   0       11.26       29.15     55.37 o 
   7  16   0       20.59       36.82     50.70 o 
   1  17   0        9.59       67.66     43.59 o 
   2  17   0       62.39       97.40     42.00 o 
   3  17   0        0.41       60.17     40.11 o 
   4  17   0        8.62       38.33     64.52 o 
   1   0   1     1958.07     2059.09     74.92 o 
   2   0   1      262.49      259.29      6.67 o 
   3   0   1     6231.09     5554.70    129.33 o 
   4   0   1      388.42      367.82     23.84 o 
   5   0   1      200.16      210.40     14.45 o 
   6   0   1       21.52       24.13      6.48 o 
   7   0   1      638.69      706.71     18.25 o 
   8   0   1      133.47      158.18     10.75 o 
   9   0   1      603.85      601.66     18.63 o 
  10   0   1       76.73       56.22     17.72 o 
  11   0   1       10.67        7.83      9.47 o 
  12   0   1      105.23       79.55     19.56 o 
  13   0   1       56.19       63.05     20.38 o 
  15   0   1       20.60       24.13     24.40 o 
  16   0   1       29.55       85.05     41.02 o 
  17   0   1        4.01       16.05     32.78 o 
   0   1   1     2603.07     2401.07    245.74 o 
   1   1   1      106.46       95.77      4.28 o 
   2   1   1      555.19      490.07     11.23 o 
   3   1   1     1921.47     1768.86     29.50 o 
   4   1   1     2191.84     1918.10     28.37 o 
   5   1   1     1051.17     1076.28     17.94 o 
   6   1   1     1589.47     1581.62     31.89 o 
   7   1   1      321.68      325.91      9.82 o 
   8   1   1       51.01       43.57      5.80 o 
   9   1   1      164.54      165.33      8.49 o 
  10   1   1      203.25      274.72     63.10 o 
  11   1   1      134.78      248.87     78.18 o 
  12   1   1      197.12      165.85     11.54 o 
  13   1   1      194.52      196.03     16.50 o 
  14   1   1       98.61       98.84     20.80 o 
  15   1   1       15.78       36.31     20.22 o 
  16   1   1       11.03       56.16     22.48 o 
  17   1   1       12.33       40.42     25.55 o 
   0   2   1      197.55      190.82      7.40 o 
   1   2   1      766.08      629.26     14.05 o 
   2   2   1     3151.73     2601.55     56.51 o 
   3   2   1     5587.63     5237.15     91.24 o 
   4   2   1     1568.61     1473.70     21.56 o 
   5   2   1      484.47      425.58      8.32 o 
   6   2   1      150.35      135.33      4.67 o 
   7   2   1      143.24      129.69      5.01 o 
   8   2   1      363.43      331.88     10.51 o 
   9   2   1      224.11      204.87     10.09 o 
  10   2   1      507.93      522.07     14.59 o 
  11   2   1      189.93      170.89     10.27 o 
  12   2   1      128.93      128.51     13.43 o 
  13   2   1      178.88      132.03     18.39 o 
  14   2   1       39.31       58.42     16.50 o 
  15   2   1       27.40       38.35     15.06 o 
  16   2   1       21.30       74.78     23.85 o 
  17   2   1        7.83       37.23     27.42 o 
   0   3   1     5989.29     5128.10    123.43 o 
   1   3   1     1601.87     1389.38     30.37 o 
   2   3   1     3084.58     2690.73     80.68 o 
   3   3   1     1945.35     1815.33     28.58 o 
   4   3   1     1060.93      985.22     18.77 o 
   5   3   1     1340.10     1303.16     21.52 o 
   6   3   1     1790.40     1807.18     25.40 o 
   7   3   1      636.83      578.68     10.27 o 
   8   3   1      432.65      434.36     10.17 o 
   9   3   1      232.75      229.33      8.69 o 
  10   3   1      225.82      230.01     11.28 o 
  11   3   1      151.48      142.71     18.95 o 
  12   3   1      112.51      111.31     11.56 o 
  13   3   1      114.20      108.43     13.42 o 
  14   3   1       18.85       38.11     12.51 o 
  15   3   1       20.84       18.68     16.36 o 
  16   3   1        9.51       36.86     19.68 o 
  17   3   1       10.16       10.54     44.97 o 
   0   4   1     1078.38     1007.80     27.36 o 
   1   4   1     2377.41     2120.64     35.07 o 
   2   4   1     1206.59     1116.67     21.40 o 
   3   4   1     1732.40     1633.40     25.79 o 
   4   4   1      699.38      667.62     12.18 o 
   5   4   1     1097.40     1009.22     22.81 o 
   6   4   1     1195.17     1216.65     18.52 o 
   7   4   1     1115.55     1130.88     19.19 o 
   8   4   1       48.96       46.28      8.79 o 
   9   4   1      197.78      239.35      9.91 o 
  10   4   1      221.39      196.87     12.49 o 
  11   4   1      133.36      147.73     11.88 o 
  12   4   1      123.76      131.67     12.97 o 
  13   4   1       20.04       19.38     10.27 o 
  14   4   1       65.65       59.50     17.08 o 
  15   4   1       17.44       64.92     14.62 o 
  16   4   1        7.72       42.78     20.32 o 
   0   5   1      637.83      569.33     23.05 o 
   1   5   1     1222.61     1081.72     19.17 o 
   2   5   1      788.93      757.27     14.73 o 
   3   5   1     1459.57     1434.59     22.44 o 
   4   5   1      385.41      378.25     19.51 o 
   5   5   1      616.26      550.31     11.73 o 
   6   5   1      199.41      203.08      5.41 o 
   7   5   1      344.57      345.17     14.40 o 
   8   5   1      313.15      297.96     11.20 o 
   9   5   1      253.98      262.85     11.87 o 
  10   5   1      116.43      123.76     12.10 o 
  11   5   1      120.29      112.51     13.22 o 
  12   5   1       45.63       42.51     13.53 o 
  13   5   1       24.71       30.45     11.00 o 
  14   5   1       15.81       42.63     12.43 o 
  15   5   1       21.51       30.40     13.19 o 
  16   5   1        7.00       27.94     26.36 o 
   0   6   1        6.70        5.60      4.99 o 
   1   6   1      895.00      787.13     16.37 o 
   2   6   1      494.62      481.90      9.49 o 
   3   6   1     1781.43     2015.54     32.32 o 
   4   6   1      681.87      731.21     16.93 o 
   5   6   1      325.36      285.73      7.05 o 
   6   6   1      637.01      586.07     12.12 o 
   7   6   1      108.90      108.41      6.79 o 
   8   6   1       76.81       78.63      7.92 o 
   9   6   1      214.87      260.10     13.72 o 
  10   6   1       76.97       70.02     14.42 o 
  11   6   1       10.82        9.99      9.41 o 
  12   6   1       21.34       42.89     11.00 o 
  13   6   1      255.18      295.52     30.46 o 
  14   6   1       33.05       54.69     12.62 o 
  15   6   1       15.35       59.03     16.29 o 
  16   6   1       16.02       85.77     28.99 o 
   0   7   1      234.82      193.71     16.04 o 
   1   7   1      216.54      187.15      9.33 o 
   2   7   1      139.84      152.45     36.89 o 
   3   7   1      638.08      630.97     13.75 o 
   4   7   1      493.81      489.11     19.75 o 
   5   7   1     1011.31     1030.12     20.85 o 
   6   7   1       89.90      218.57     66.58 o 
   7   7   1        5.61       14.67      6.17 o 
   8   7   1       30.50       33.23      8.95 o 
   9   7   1      177.56      171.93     10.98 o 
  10   7   1       24.03       38.92      9.62 o 
  11   7   1       33.60       48.07     10.55 o 
  12   7   1       21.92       24.83     10.95 o 
  13   7   1       32.17       48.63     12.22 o 
  14   7   1       47.85       74.00     14.36 o 
  15   7   1        3.43       17.86     23.66 o 
   0   8   1      422.03      523.02     15.35 o 
   1   8   1      148.44      143.16      5.98 o 
   2   8   1      773.66      886.11     16.49 o 
   3   8   1      327.97      324.95      8.31 o 
   4   8   1       31.88       36.50      7.29 o 
   5   8   1      759.02      804.29     18.37 o 
   6   8   1       78.97       70.18      8.07 o 
   7   8   1       69.59       67.29      9.30 o 
   8   8   1       62.88       64.10     10.92 o 
   9   8   1       82.46       66.26     12.31 o 
  10   8   1       27.88       46.37     11.47 o 
  11   8   1       66.73       72.91     22.28 o 
  12   8   1      183.07      144.10     42.14 o 
  13   8   1       80.01       87.42     20.50 o 
  14   8   1       12.78       34.80     18.40 o 
  15   8   1       31.96       97.58     33.67 o 
   0   9   1      327.14      278.17     12.00 o 
   1   9   1      173.35      166.09      7.11 o 
   2   9   1      668.12      688.08     15.95 o 
   3   9   1       86.45       74.75      9.68 o 
   4   9   1       88.33       93.64      8.25 o 
   5   9   1       94.43      101.57      9.73 o 
   6   9   1       93.79       91.72     11.34 o 
   7   9   1       68.54      177.41     60.03 o 
   8   9   1       48.22       68.86     20.86 o 
   9   9   1      148.72      175.36     19.52 o 
  10   9   1       32.09       37.48     11.47 o 
  11   9   1       34.44       78.92     13.90 o 
  12   9   1       17.56       29.34     13.65 o 
  13   9   1       64.90      123.35     26.73 o 
  14   9   1       19.33       47.79     36.79 o 
   0  10   1      260.43      262.39     12.58 o 
   1  10   1      298.66      325.67      9.89 o 
   2  10   1      266.54      201.57     11.10 o 
   3  10   1      126.22      115.88      9.53 o 
   4  10   1      289.12      298.72     12.37 o 
   5  10   1       77.11       79.87     11.56 o 
   6  10   1      249.22      248.56     12.75 o 
   7  10   1       10.70       12.95      8.48 o 
   8  10   1       73.80       65.89     11.92 o 
   9  10   1       83.06       72.70     17.04 o 
  10  10   1      111.15      117.63     17.14 o 
  11  10   1       16.98       50.34     16.40 o 
  12  10   1       23.87       51.82     19.42 o 
  13  10   1        8.14      103.92     61.14 o 
  14  10   1       32.18        3.30     56.91 o 
   0  11   1       36.62       55.05     10.98 o 
   1  11   1       68.74       57.20     19.30 o 
   2  11   1      162.02      147.81     10.73 o 
   3  11   1      408.14      436.63     15.13 o 
   4  11   1       81.56       71.53     11.14 o 
   5  11   1      110.02      192.95     68.25 o 
   6  11   1       25.49       25.88      9.52 o 
   7  11   1       10.62        9.03      9.04 o 
   8  11   1       62.62       77.33     17.51 o 
   9  11   1       51.77       57.15     17.75 o 
  10  11   1       17.26       37.73     14.03 o 
  11  11   1       27.16       55.95     20.42 o 
   0  12   1      200.26      180.05     16.42 o 
   1  12   1      320.65      309.03     12.89 o 
   2  12   1       59.51       80.01     29.97 o 
   3  12   1       57.04      264.08    109.40 o 
   4  12   1      161.46      153.69     12.47 o 
   5  12   1      155.70      171.63     15.33 o 
   6  12   1       13.37       51.78     14.59 o 
   7  12   1       26.70       31.01     10.37 o 
   8  12   1       75.54       58.92     24.63 o 
   9  12   1       14.95       39.90     15.20 o 
  10  12   1       13.92       26.27     19.54 o 
  11  12   1       16.30       41.49     47.57 o 
   0  13   1       27.19       70.86     47.10 o 
   1  13   1       74.85       61.35     26.91 o 
   2  13   1      416.33      371.25     16.24 o 
   3  13   1      173.84      188.85     15.10 o 
   4  13   1       16.82       18.81      9.94 o 
   5  13   1       55.37       69.63     20.11 o 
   6  13   1      232.43      213.84     16.29 o 
   7  13   1       54.49       66.60     17.18 o 
   8  13   1       45.31       70.19     16.33 o 
   9  13   1       36.57       86.75     23.37 o 
  10  13   1        8.70       26.17     32.88 o 
   0  14   1      247.18      270.17     53.20 o 
   1  14   1       36.77       13.87     14.64 o 
   2  14   1       39.70       39.54     15.93 o 
   3  14   1       59.57       67.94     26.67 o 
   4  14   1      162.46      151.54     15.07 o 
   5  14   1       18.39       36.30     12.56 o 
   6  14   1       43.94       76.51     13.89 o 
   7  14   1       52.60       75.14     15.61 o 
   8  14   1       25.52       59.84     18.91 o 
   9  14   1        7.38       27.71     32.26 o 
   0  15   1       70.14       67.09     27.27 o 
   1  15   1       33.55       70.74     20.51 o 
   2  15   1       41.46       80.58     19.10 o 
   3  15   1       69.48      124.26     19.78 o 
   4  15   1       29.20       44.35     15.62 o 
   5  15   1       40.46       73.09     16.19 o 
   6  15   1       11.06       53.20     17.64 o 
   7  15   1        8.65       45.80     16.90 o 
   8  15   1       26.08       59.79     25.73 o 
   9  15   1       22.94       79.62     55.52 o 
   0  16   1       17.54       21.27     31.42 o 
   1  16   1       34.20       54.03     23.30 o 
   2  16   1       28.88       68.47     22.67 o 
   3  16   1       25.40      105.99     26.33 o 
   4  16   1        7.31       26.19     17.66 o 
   5  16   1       11.24       44.90     20.29 o 
   6  16   1        7.01       48.32     24.46 o 
   7  16   1       30.86      109.70     33.91 o 
   0  17   1        2.37       45.10     49.35 o 
   1  17   1        9.48       43.68     24.34 o 
   2  17   1       26.45       87.37     27.05 o 
   3  17   1       16.48       59.62     32.56 o 
   4  17   1        6.05       63.35     35.16 o 
   0   0   2     3240.49     4024.04    417.02 o 
   1   0   2    20182.53    22551.50    499.37 o 
   2   0   2     3765.56     3929.80     84.34 o 
   3   0   2      810.05      770.52     16.07 o 
   4   0   2     3267.79     2974.98     59.70 o 
   5   0   2      400.09      387.00     16.51 o 
   6   0   2      132.21      133.38      7.16 o 
   7   0   2      404.66      384.37     18.21 o 
   8   0   2       36.89       38.18     24.61 o 
   9   0   2      183.44      162.71     14.01 o 
  10   0   2      159.92      131.25     15.16 o 
  11   0   2      149.12      125.13     32.51 o 
  12   0   2      101.38      127.77     16.83 o 
  13   0   2        8.28      279.60    190.97 o 
  14   0   2       53.95       58.99     18.11 o 
  15   0   2        1.58       17.08     28.52 o 
  16   0   2       18.50       32.10     22.96 o 
  17   0   2        3.48       52.86     40.91 o 
   0   1   2    15019.30    17886.26    466.36 o 
   1   1   2    26748.39    28832.19    509.28 o 
   2   1   2     8307.10     8337.38    191.21 o 
   3   1   2      133.34      165.75      5.50 o 
   4   1   2      560.59      555.95     13.88 o 
   5   1   2     1647.22     1644.94     24.12 o 
   6   1   2     2160.30     1985.06     49.69 o 
   7   1   2      140.07      132.89      7.04 o 
   8   1   2       76.81       74.39      6.02 o 
   9   1   2      157.84      153.75      6.67 o 
  10   1   2      761.84      855.73     19.81 o 
  11   1   2       95.88      104.97     14.67 o 
  12   1   2      141.00      140.22     12.18 o 
  13   1   2       99.60       79.74     15.57 o 
  14   1   2       18.77       35.71     13.36 o 
  15   1   2        7.47       23.88     17.40 o 
  16   1   2       21.26       46.39     23.11 o 
  17   1   2       11.76       71.46     25.88 o 
   0   2   2     5655.37     5291.81    159.04 o 
   1   2   2    14133.62    12531.47    262.54 o 
   2   2   2      440.71      426.01      9.56 o 
   3   2   2     5725.58     5404.20     98.27 o 
   4   2   2      822.20      856.27     13.29 o 
   5   2   2      547.77      550.75      9.33 o 
   6   2   2      141.93      140.47      4.62 o 
   7   2   2      113.68      113.87      4.93 o 
   8   2   2      248.10      252.32      7.39 o 
   9   2   2      167.93      157.41      8.02 o 
  10   2   2      304.74      289.39     11.60 o 
  11   2   2      283.57      272.65     12.55 o 
  12   2   2      105.49       82.09     16.00 o 
  13   2   2      115.19      102.69     15.13 o 
  14   2   2       10.25       12.56     13.31 o 
  15   2   2       39.89       53.28     17.44 o 
  16   2   2       39.14       84.47     22.91 o 
  17   2   2        6.09       97.33     45.40 o 
   0   3   2     1185.46     1017.04     24.17 o 
   1   3   2      351.81      378.38      9.86 o 
   2   3   2     7209.91     7190.71    126.11 o 
   3   3   2      332.93      324.24      7.69 o 
   4   3   2     1040.07      923.88     23.34 o 
   5   3   2      222.53      230.16      7.31 o 
   6   3   2      822.90      842.08     15.73 o 
   7   3   2      145.20      134.99      4.99 o 
   8   3   2       89.26       88.63      5.62 o 
   9   3   2       98.53       91.78      7.73 o 
  10   3   2      527.78      558.76     15.54 o 
  11   3   2       99.10      104.21     12.70 o 
  12   3   2      180.78      159.10     12.03 o 
  13   3   2       36.22       23.80     14.75 o 
  14   3   2       65.46       73.61     25.60 o 
  15   3   2       48.55      110.48     17.34 o 
  16   3   2       12.44       47.33     19.04 o 
   0   4   2     4845.75     4203.55    109.54 o 
   1   4   2     1227.55     1096.85     18.74 o 
   2   4   2      263.73      278.94     15.10 o 
   3   4   2     1690.65     1616.63     27.28 o 
   4   4   2     2415.96     2663.30     41.44 o 
   5   4   2      801.71      840.45     16.26 o 
   6   4   2     1573.48     1517.10     24.96 o 
   7   4   2      633.46      677.34     12.43 o 
   8   4   2      109.90      103.09      6.86 o 
   9   4   2      240.33      240.73     10.28 o 
  10   4   2      180.70      198.23     11.24 o 
  11   4   2      344.97      303.57     14.26 o 
  12   4   2       79.08       71.35     12.05 o 
  13   4   2       71.03       86.02     17.23 o 
  14   4   2       30.18       51.09     13.13 o 
  15   4   2       21.54       56.18     15.66 o 
  16   4   2       17.21       41.69     21.22 o 
   0   5   2      326.55      319.38     16.00 o 
   1   5   2     1536.82     1468.50     24.14 o 
   2   5   2      665.41      575.72     12.99 o 
   3   5   2      589.14      579.05     17.00 o 
   4   5   2      442.47      426.32     11.68 o 
   5   5   2      242.22      250.36      7.55 o 
   6   5   2      622.13      672.20     16.74 o 
   7   5   2      272.48      296.89      7.83 o 
   8   5   2      414.48      378.31      9.27 o 
   9   5   2       17.00       18.65      6.46 o 
  10   5   2       59.56       61.15     12.61 o 
  11   5   2       87.29       93.58     17.29 o 
  12   5   2       36.14       47.34     11.95 o 
  13   5   2       63.62      111.79     31.52 o 
  14   5   2       44.24       46.64     13.79 o 
  15   5   2       17.24       39.39     14.15 o 
  16   5   2       13.38       60.89     22.39 o 
   0   6   2      100.36      209.63    125.43 o 
   1   6   2     3873.04     3684.25     57.54 o 
   2   6   2      105.96       98.24      5.45 o 
   3   6   2      542.84      565.30     15.86 o 
   4   6   2      604.48      579.88     24.84 o 
   5   6   2     1080.42     1109.04     26.01 o 
   6   6   2       33.16       24.25      6.14 o 
   7   6   2       60.11       55.68      5.63 o 
   8   6   2        8.35        5.36      6.49 o 
   9   6   2      224.48      229.71     11.03 o 
  10   6   2      270.80      264.28     14.61 o 
  11   6   2        5.34        1.30      8.69 o 
  12   6   2       78.24       68.72     18.29 o 
  13   6   2        3.95       21.94     11.77 o 
  14   6   2       22.35       45.66     13.01 o 
  15   6   2       57.14      101.27     20.25 o 
  16   6   2       34.71       75.06     33.08 o 
   0   7   2      774.26      812.01     22.46 o 
   1   7   2      288.92      293.46      9.18 o 
   2   7   2      128.94      164.24     45.85 o 
   3   7   2      441.72      432.22     13.50 o 
   4   7   2      211.05      226.87     12.12 o 
   5   7   2      250.72      258.22      8.25 o 
   6   7   2       20.01       36.96      8.49 o 
   7   7   2       66.92       64.77      6.98 o 
   8   7   2      247.85      239.88     10.97 o 
   9   7   2      547.78      538.30     16.52 o 
  10   7   2      195.34      211.49     14.66 o 
  11   7   2      157.00      170.33     15.52 o 
  12   7   2       11.74       17.05     11.33 o 
  13   7   2       19.50       48.49     12.76 o 
  14   7   2        8.87       43.40     13.14 o 
  15   7   2       23.74       54.66     24.37 o 
   0   8   2      107.11      102.77      9.13 o 
   1   8   2      104.65      155.60     48.55 o 
   2   8   2       95.04       87.91      8.81 o 
   3   8   2      160.45      162.37      7.05 o 
   4   8   2       47.16       47.23      8.19 o 
   5   8   2      133.49      133.05      8.42 o 
   6   8   2       10.83       14.90      6.38 o 
   7   8   2      378.61      375.99     13.00 o 
   8   8   2       26.75       23.21      9.90 o 
   9   8   2      438.63      436.50     16.18 o 
  10   8   2       24.21       68.61     26.54 o 
  11   8   2       43.28       43.36     11.84 o 
  12   8   2       14.89       24.92     10.85 o 
  13   8   2       39.98       82.60     13.54 o 
  14   8   2       12.06       67.31     33.58 o 
  15   8   2       22.62       50.09     45.15 o 
   0   9   2      557.06      632.87     20.29 o 
   1   9   2       56.54       41.77      9.84 o 
   2   9   2      390.94      441.45     13.25 o 
   3   9   2      114.45      103.33      8.42 o 
   4   9   2      443.66      440.06     13.47 o 
   5   9   2       12.80       12.80      7.19 o 
   6   9   2      167.77      182.07     11.15 o 
   7   9   2      563.74      533.18     16.30 o 
   8   9   2      643.58      584.64     19.20 o 
   9   9   2      188.57      171.37     13.52 o 
  10   9   2      157.42      159.67     15.93 o 
  11   9   2       23.19       14.52     12.73 o 
  12   9   2       27.74       53.75     15.20 o 
  13   9   2        7.68       40.91     21.21 o 
  14   9   2        5.49       -9.11     34.62 o 
   0  10   2      465.06      524.39     18.60 o 
   1  10   2      264.84      277.34     40.66 o 
   2  10   2      443.09      446.07     13.07 o 
   3  10   2      307.13      269.40     12.35 o 
   4  10   2      171.68      165.89      9.39 o 
   5  10   2       69.15       57.57     11.89 o 
   6  10   2      588.93      549.85     18.06 o 
   7  10   2      315.37      317.31     14.27 o 
   8  10   2       73.59       82.60     13.08 o 
   9  10   2       68.97      124.09     41.31 o 
  10  10   2       13.96       31.26     13.43 o 
  11  10   2       28.03       52.91     14.31 o 
  12  10   2       14.78       31.19     17.88 o 
  13  10   2       14.21       33.17     38.02 o 
  14  10   2        7.66       18.36     37.36 o 
   0  11   2      442.68      455.24     25.54 o 
   1  11   2       58.55      157.75     41.45 o 
   2  11   2      103.95       81.28     27.00 o 
   3  11   2      163.21      147.22     11.50 o 
   4  11   2      253.26      208.95     11.75 o 
   5  11   2      261.10      247.92     13.02 o 
   6  11   2       16.59       17.16      9.98 o 
   7  11   2      144.90      159.76     15.12 o 
   8  11   2       15.58       11.11     11.68 o 
   9  11   2       23.04       23.80     12.68 o 
  10  11   2       78.57       97.08     19.06 o 
  11  11   2        2.48       30.18     25.04 o 
   0  12   2       31.54       29.01     14.33 o 
   1  12   2      165.67      167.01     12.34 o 
   2  12   2      272.94      298.70     14.02 o 
   3  12   2      273.46      231.67     13.33 o 
   4  12   2      119.07      105.37     12.77 o 
   5  12   2       49.57       40.69     16.71 o 
   6  12   2      169.96      181.46     20.16 o 
   7  12   2       25.42       43.73     12.06 o 
   8  12   2       20.42       74.86     25.93 o 
   9  12   2       37.59       73.66     16.03 o 
  10  12   2       20.60       70.21     26.49 o 
   0  13   2       26.32       23.58     21.55 o 
   1  13   2      203.96      204.83     14.71 o 
   2  13   2      104.41       90.95     15.22 o 
   3  13   2      121.72      140.01     13.38 o 
   4  13   2       32.07       24.44     11.45 o 
   5  13   2       69.08       78.67     14.81 o 
   6  13   2       12.75       30.21     11.09 o 
   7  13   2       16.30       37.54     13.63 o 
   8  13   2       34.81       55.28     14.58 o 
   9  13   2        4.63       53.12     22.48 o 
  10  13   2       15.70       43.86     47.63 o 
   0  14   2       18.04       19.29     21.55 o 
   1  14   2        8.59       48.43     17.75 o 
   2  14   2       22.93       45.07     13.74 o 
   3  14   2       35.69       34.39     13.09 o 
   4  14   2       36.76       57.72     15.51 o 
   5  14   2       78.21       89.58     28.76 o 
   6  14   2       37.71       64.84     14.38 o 
   7  14   2        4.61       38.43     14.05 o 
   8  14   2       30.64       67.64     22.00 o 
   9  14   2       16.11       46.16     34.39 o 
   0  15   2        5.19       39.83     26.15 o 
   1  15   2        4.98       12.39     16.19 o 
   2  15   2       83.25       58.06     23.15 o 
   3  15   2       49.79       88.88     19.36 o 
   4  15   2       19.22       41.09     14.20 o 
   5  15   2       21.27       41.12     15.46 o 
   6  15   2       69.63      126.71     28.69 o 
   7  15   2       15.79       57.79     24.48 o 
   8  15   2       26.59       82.61     29.18 o 
   0  16   2       23.56       82.00     30.90 o 
   1  16   2       34.46       81.43     24.15 o 
   2  16   2       27.90       38.92     20.00 o 
   3  16   2        4.55       40.49     17.77 o 
   4  16   2       29.62      140.19     24.61 o 
   5  16   2       15.07       82.19     27.12 o 
   6  16   2       23.93       62.23     44.09 o 
   7  16   2        1.61       50.78     29.34 o 
   0  17   2        5.64       59.95     36.35 o 
   1  17   2       27.12       85.77     29.86 o 
   2  17   2        2.23       87.70     28.60 o 
   3  17   2       27.52       81.52     27.11 o 
   4  17   2       11.40       72.26     27.08 o 
   1   0   3     2225.87     2397.91     62.21 o 
   2   0   3     6155.16     7806.61    151.71 o 
   3   0   3    12073.48    11386.78    208.28 o 
   4   0   3      966.87      966.44     19.06 o 
   5   0   3      692.61      728.47     15.04 o 
   6   0   3     1311.50     1263.93     37.79 o 
   7   0   3      417.62      461.24     14.11 o 
   8   0   3      328.01      356.05     12.11 o 
   9   0   3       45.02      130.81     59.08 o 
  10   0   3      198.77      208.78     13.65 o 
  11   0   3      118.37      125.34     15.76 o 
  12   0   3      214.29      232.30     18.88 o 
  13   0   3      263.60      253.95     24.66 o 
  14   0   3       29.13       28.34     15.91 o 
  15   0   3       55.34       49.39     27.22 o 
  16   0   3       48.41       27.36     30.69 o 
   0   1   3     1466.63     1939.86     38.83 o 
   1   1   3     1754.10     2118.82     34.64 o 
   2   1   3      763.91      757.94     12.92 o 
   3   1   3     2681.32     2664.18     38.16 o 
   4   1   3     1805.03     1911.34     27.75 o 
   5   1   3     2758.20     2721.09     39.16 o 
   6   1   3      787.11      816.90     17.18 o 
   7   1   3      309.04      332.34      8.36 o 
   8   1   3      239.59      261.91      7.47 o 
   9   1   3      136.23      136.72      7.53 o 
  10   1   3      230.97      207.03      8.91 o 
  11   1   3      189.83      170.89     11.39 o 
  12   1   3       99.63      106.52     12.63 o 
  13   1   3       73.05       81.20     14.68 o 
  14   1   3       28.58       38.65     12.92 o 
  15   1   3       38.62       25.31     14.65 o 
  16   1   3       15.91       65.98     21.79 o 
  17   1   3       10.64       74.20     63.21 o 
   0   2   3    10811.97    11238.85    203.75 o 
   1   2   3      584.85      618.99     16.75 o 
   2   2   3     2621.69     2476.44     45.84 o 
   3   2   3     2073.64     1990.65     35.29 o 
   4   2   3     2841.80     2557.79     37.28 o 
   5   2   3     2000.77     2079.09     31.12 o 
   6   2   3      247.86      243.33      7.10 o 
   7   2   3      486.48      471.17      8.71 o 
   8   2   3      116.69      118.99      6.97 o 
   9   2   3      669.68      710.03     15.96 o 
  10   2   3      430.44      469.76     13.54 o 
  11   2   3       93.35       74.74     14.91 o 
  12   2   3      103.16      102.71     11.36 o 
  13   2   3       40.12       42.32     14.37 o 
  14   2   3       16.07       40.98     13.72 o 
  15   2   3       10.39       31.90     16.84 o 
  16   2   3        7.93       28.24     17.57 o 
   0   3   3     7295.56     7008.66    256.65 o 
   1   3   3     3411.25     3281.77     53.61 o 
   2   3   3     1245.67     1332.93     39.52 o 
   3   3   3      311.52      307.94      7.38 o 
   4   3   3      544.38      481.58     12.14 o 
   5   3   3      341.87      314.64      9.02 o 
   6   3   3      674.71      651.78     11.08 o 
   7   3   3      206.70      218.51      6.50 o 
   8   3   3      338.53      327.19      8.50 o 
   9   3   3      204.92      197.31      9.33 o 
  10   3   3       20.27       42.69     11.13 o 
  11   3   3      264.64      253.19     11.54 o 
  12   3   3       45.64       47.84     15.85 o 
  13   3   3       30.25       60.52     12.41 o 
  14   3   3       47.10       46.26     15.55 o 
  15   3   3       19.42       37.82     17.26 o 
  16   3   3       18.29       29.29     23.37 o 
   0   4   3      300.78      337.85     29.54 o 
   1   4   3     2069.56     2010.50     32.52 o 
   2   4   3     1560.23     1460.38     44.19 o 
   3   4   3      186.72      187.16      8.72 o 
   4   4   3      108.55      106.70      5.02 o 
   5   4   3     1114.95     1113.90     40.23 o 
   6   4   3      204.24      219.57      6.68 o 
   7   4   3      214.88      211.12      6.76 o 
   8   4   3       40.95       39.60      8.57 o 
   9   4   3      932.64      903.34     17.40 o 
  10   4   3      309.53      324.58     12.55 o 
  11   4   3      439.65      465.60     15.11 o 
  12   4   3       61.53       57.99     14.99 o 
  13   4   3       96.05      122.29     23.30 o 
  14   4   3       47.74       70.76     15.00 o 
  15   4   3       52.85       66.30     20.53 o 
  16   4   3       21.46       18.36     23.03 o 
   0   5   3     1218.04     1148.70     29.09 o 
   1   5   3     1721.80     1592.46     34.38 o 
   2   5   3     1364.39     1461.34     30.36 o 
   3   5   3      604.97      601.02     18.16 o 
   4   5   3     2622.98     2622.78     48.35 o 
   5   5   3      224.42      229.32      7.90 o 
   6   5   3      319.52      320.81      8.58 o 
   7   5   3      489.23      505.36     11.39 o 
   8   5   3      267.53      282.33      8.60 o 
   9   5   3      397.55      382.08     11.93 o 
  10   5   3      192.20      180.97     10.81 o 
  11   5   3      136.22      147.01     11.71 o 
  12   5   3        3.68       55.77     14.49 o 
  13   5   3       28.92       37.70     11.48 o 
  14   5   3       20.65       45.83     15.49 o 
  15   5   3        4.66       23.46     18.32 o 
  16   5   3       22.17       56.94     23.87 o 
   0   6   3      492.69      445.46     46.19 o 
   1   6   3     1102.34     1081.56     21.41 o 
   2   6   3      490.80      500.58     14.13 o 
   3   6   3      551.79      586.61     13.78 o 
   4   6   3      449.69      468.70     11.80 o 
   5   6   3      146.61      147.52      7.13 o 
   6   6   3      624.95      606.11     15.30 o 
   7   6   3       52.90       57.84      6.17 o 
   8   6   3      164.20      157.26     10.15 o 
   9   6   3      101.49      102.86      8.74 o 
  10   6   3      121.09      120.53     10.93 o 
  11   6   3      233.23      230.02     13.50 o 
  12   6   3       25.96       38.24     10.86 o 
  13   6   3       49.65       89.05     13.31 o 
  14   6   3       11.69       48.30     13.81 o 
  15   6   3       17.48       42.35     23.49 o 
  16   6   3       28.94       83.88     31.05 o 
   0   7   3      180.97      174.06      9.81 o 
   1   7   3      139.24      132.93      6.21 o 
   2   7   3      375.56      342.23      8.34 o 
   3   7   3      235.35      260.94      8.08 o 
   4   7   3      340.98      334.80      9.93 o 
   5   7   3      238.17      235.45      8.42 o 
   6   7   3       29.33       29.82      8.19 o 
   7   7   3      294.19      284.27     10.84 o 
   8   7   3      108.52      110.62      9.64 o 
   9   7   3       22.34       15.60      8.42 o 
  10   7   3       78.92       70.30     10.68 o 
  11   7   3       17.44       31.30     11.93 o 
  12   7   3       90.04       97.82     26.01 o 
  13   7   3       10.74       36.36     14.42 o 
  14   7   3       40.44       49.11     17.95 o 
  15   7   3       15.25       34.14     34.12 o 
   0   8   3      194.25      160.27      9.18 o 
   1   8   3       87.34       76.42      8.42 o 
   2   8   3      115.84      122.17      6.95 o 
   3   8   3      288.35      314.28      9.70 o 
   4   8   3       28.42       91.33     20.07 o 
   5   8   3      100.48      155.76     39.46 o 
   6   8   3      483.72      529.01     13.88 o 
   7   8   3      211.17      218.26     10.57 o 
   8   8   3      105.16       86.12     12.82 o 
   9   8   3       91.61       91.24     11.88 o 
  10   8   3       38.04       34.30     12.37 o 
  11   8   3       15.25        5.01     10.95 o 
  12   8   3       46.45       86.66     15.04 o 
  13   8   3       13.65       32.61     13.60 o 
  14   8   3        7.32       47.45     29.70 o 
  15   8   3       12.24       17.44     51.29 o 
   0   9   3       16.47      119.39    102.44 o 
   1   9   3      108.22      107.97      8.21 o 
   2   9   3      281.37      227.42     14.18 o 
   3   9   3      146.08      154.73      8.25 o 
   4   9   3      798.45      822.62     22.90 o 
   5   9   3      373.89      389.91     12.07 o 
   6   9   3       64.48       72.75     11.81 o 
   7   9   3        8.80        6.98      7.45 o 
   8   9   3       75.19       76.32     11.22 o 
   9   9   3       24.70       36.43     11.69 o 
  10   9   3       47.36       59.01     20.22 o 
  11   9   3       57.62       65.56     18.17 o 
  12   9   3       19.74       40.40     14.30 o 
  13   9   3       17.30       38.55     19.90 o 
  14   9   3       14.22       85.19     60.53 o 
   0  10   3       70.24       57.02     30.86 o 
   1  10   3      203.16      191.79     10.52 o 
   2  10   3      166.48      123.31     14.19 o 
   3  10   3       15.20        7.04      6.88 o 
   4  10   3      209.00      183.62     10.69 o 
   5  10   3       62.05       55.84     11.18 o 
   6  10   3      177.77      159.51      9.85 o 
   7  10   3       50.45       49.84     13.63 o 
   8  10   3       42.76       41.78     11.56 o 
   9  10   3       40.79       44.32     11.69 o 
  10  10   3       47.30       77.13     14.19 o 
  11  10   3       95.15       99.38     18.71 o 
  12  10   3       14.23       62.97     20.38 o 
  13  10   3       15.30      -13.72     36.89 o 
   0  11   3      187.54      185.72     17.70 o 
   1  11   3      293.37      297.54     12.83 o 
   2  11   3      204.03      200.23     12.25 o 
   3  11   3      120.76       92.37     16.38 o 
   4  11   3      291.94      265.61     11.83 o 
   5  11   3       83.21       90.23     12.82 o 
   6  11   3       86.73       74.20     11.89 o 
   7  11   3        6.83       11.05      9.29 o 
   8  11   3       19.91       33.35     10.98 o 
   9  11   3       52.45       55.95     18.08 o 
  10  11   3       39.77       60.55     14.20 o 
  11  11   3       10.32       35.28     20.51 o 
  12  11   3       31.02       55.47     69.56 o 
  13  11   3       11.93       23.37     69.71 o 
   1  12   3       98.50       93.07     13.98 o 
   2  12   3       43.98       69.33     23.06 o 
   3  12   3      145.21      155.25     11.69 o 
   4  12   3      194.51      211.91     16.58 o 
   5  12   3        9.85        0.84      9.35 o 
   6  12   3       12.54       28.38     11.22 o 
   7  12   3       48.83       54.32     12.36 o 
   8  12   3       24.96       51.02     13.14 o 
   9  12   3       21.19       48.65     14.36 o 
  10  12   3        6.72       66.82     22.24 o 
   0  13   3      406.90      417.05     25.54 o 
   1  13   3       91.23       83.65     15.66 o 
   2  13   3       13.31       19.33     11.15 o 
   3  13   3       60.95       69.99     18.18 o 
   4  13   3       41.13       32.07     13.06 o 
   5  13   3       17.27        5.71     11.10 o 
   6  13   3       19.60       37.85     11.10 o 
   7  13   3       25.64       55.40     14.02 o 
   8  13   3       16.14       40.17     13.85 o 
   9  13   3       27.52       69.16     20.68 o 
  10  13   3       21.61      108.19     37.15 o 
   0  14   3       43.37       53.67     20.09 o 
   1  14   3       16.85       32.37     14.18 o 
   2  14   3       17.43       26.99     14.66 o 
   3  14   3      111.75      215.71     69.21 o 
   4  14   3       54.83       58.21     15.51 o 
   5  14   3       28.65       58.35     13.72 o 
   6  14   3        6.58       22.31     12.90 o 
   7  14   3       36.95       54.93     19.62 o 
   8  14   3        8.96       44.38     21.41 o 
   9  14   3       28.51       51.37     29.29 o 
  10  14   3        5.82       39.52     47.78 o 
   0  15   3       17.90       46.74     25.38 o 
   1  15   3       64.66       85.32     20.52 o 
   2  15   3       33.14       42.26     15.12 o 
   3  15   3        9.70        1.69     17.55 o 
   4  15   3       29.67       34.80     14.42 o 
   5  15   3       15.03       27.52     16.34 o 
   6  15   3       37.80       74.26     23.35 o 
   7  15   3       41.26      100.71     49.15 o 
   8  15   3       40.28       63.53     37.90 o 
   0  16   3      125.74      146.78     38.46 o 
   1  16   3        7.82       41.19     21.17 o 
   2  16   3        4.06       23.67     19.14 o 
   3  16   3       26.63       85.49     25.47 o 
   4  16   3       61.42       89.97     36.08 o 
   5  16   3       23.90       64.71     20.22 o 
   6  16   3       22.91       87.29     32.61 o 
   0  17   3        4.57       91.56     32.97 o 
   1  17   3       12.63       58.10     25.84 o 
   2  17   3       16.07       61.79     29.89 o 
   3  17   3        9.45       87.37     43.45 o 
   0   0   4    11139.66    15463.23    494.33 o 
   1   0   4      786.83      762.74     20.00 o 
   2   0   4     1897.56     2594.70     59.93 o 
   3   0   4     3735.89     4125.71     92.41 o 
   4   0   4     3009.61     2744.03     54.31 o 
   5   0   4      128.05      132.77      6.26 o 
   6   0   4      231.08      188.60      7.90 o 
   7   0   4      126.27      113.28      8.53 o 
   8   0   4       56.22       49.20     15.27 o 
   9   0   4      165.77      186.13     13.97 o 
  10   0   4       66.36       81.86     14.41 o 
  12   0   4      163.04      219.64     30.08 o 
  13   0   4      100.42      105.34     29.79 o 
  14   0   4        2.18       -2.54     13.79 o 
  15   0   4       14.93        4.04     18.48 o 
  16   0   4        7.99      -10.62     35.27 o 
   0   1   4      236.92      328.68     42.16 o 
   1   1   4     1534.31     1887.73     28.24 o 
   2   1   4     1119.89     1260.19     22.95 o 
   3   1   4     1930.02     2218.50     53.15 o 
   4   1   4     1305.49     1295.64     18.19 o 
   5   1   4      514.55      498.40      8.88 o 
   6   1   4      664.13      699.13     13.66 o 
   7   1   4      247.20      212.41      8.24 o 
   8   1   4       69.53       66.52      7.09 o 
   9   1   4      336.22      278.26     11.77 o 
  10   1   4      216.54      150.09     20.83 o 
  11   1   4      390.18      412.71     15.57 o 
  12   1   4      196.15      187.36     12.34 o 
  13   1   4       82.42       87.83     14.90 o 
  14   1   4       32.23       33.41     12.53 o 
  15   1   4       15.73       17.87     14.52 o 
  16   1   4        9.54       17.58     19.18 o 
   0   2   4     4597.78     4645.35     84.91 o 
   1   2   4     1184.61     1333.73     21.55 o 
   2   2   4     1371.78     1454.26     23.83 o 
   3   2   4      511.83      541.74     10.38 o 
   4   2   4     1687.82     1643.58     24.88 o 
   5   2   4      353.61      385.15     14.49 o 
   6   2   4      323.79      321.55      7.56 o 
   7   2   4      318.50      304.91      8.29 o 
   8   2   4      206.91      208.50      7.17 o 
   9   2   4      203.46      209.49      9.39 o 
  10   2   4       41.78      143.42     70.15 o 
  11   2   4       95.28       81.65     11.11 o 
  12   2   4      187.18      156.77     13.28 o 
  13   2   4       46.02       53.89     15.09 o 
  14   2   4       21.98       19.34     11.84 o 
  15   2   4       29.68       52.21     16.08 o 
  16   2   4       18.45       53.57     21.44 o 
   0   3   4     4621.93     4829.23    105.71 o 
   1   3   4     3658.72     3965.02     62.87 o 
   2   3   4      500.67      563.09     11.38 o 
   3   3   4       55.41       61.16      4.18 o 
   4   3   4     1606.44     1643.40     29.01 o 
   5   3   4      796.50      815.24     16.69 o 
   6   3   4     1123.59     1099.56     18.87 o 
   7   3   4      117.00      110.19      5.63 o 
   8   3   4       44.38       81.44     31.98 o 
   9   3   4      887.85      901.50     22.38 o 
  10   3   4       37.22       71.63     21.80 o 
  11   3   4      258.64      268.98     12.61 o 
  12   3   4       78.35       76.47     20.54 o 
  13   3   4       12.51        5.34     10.30 o 
  14   3   4       32.89       50.69     14.62 o 
  15   3   4       49.12       94.76     17.96 o 
  16   3   4        4.89       -5.96     21.82 o 
   0   4   4      994.85     1001.42     77.49 o 
   1   4   4     1330.92     1327.25     23.97 o 
   2   4   4     1103.31     1085.30     28.90 o 
   3   4   4     1874.37     1873.10     34.22 o 
   4   4   4      566.27      566.74     11.79 o 
   5   4   4       98.77      158.21     35.42 o 
   6   4   4      230.94      257.27      7.30 o 
   7   4   4      588.65      573.20     14.09 o 
   8   4   4      363.39      370.07     10.68 o 
   9   4   4      209.37      196.92      9.40 o 
  10   4   4       25.58       22.78      6.56 o 
  11   4   4      153.77      140.12     11.03 o 
  12   4   4       92.45       84.14     18.27 o 
  13   4   4       60.56       63.15     17.15 o 
  14   4   4       34.55       56.05     15.14 o 
  15   4   4       11.12       23.09     17.36 o 
  16   4   4        3.87       50.64     25.03 o 
   0   5   4       46.66      182.60     98.85 o 
   1   5   4      354.21      359.40      9.14 o 
   2   5   4     1195.51     1189.73     28.66 o 
   3   5   4     1029.05     1087.35     21.95 o 
   4   5   4      178.82      194.61      7.46 o 
   5   5   4     1923.12     2079.56     36.78 o 
   6   5   4      101.70       97.26      6.49 o 
   7   5   4       83.58      153.82     53.12 o 
   8   5   4       62.45       57.36      6.83 o 
   9   5   4      198.86      187.29      7.89 o 
  10   5   4       26.40       23.25      7.54 o 
  11   5   4      203.48      178.81     11.23 o 
  12   5   4       37.78       44.54     10.43 o 
  13   5   4       32.85       67.43     13.74 o 
  14   5   4       59.87       99.65     22.42 o 
  15   5   4        6.12       28.44     27.29 o 
  16   5   4       10.61       42.22     28.59 o 
   0   6   4      661.62      665.78     22.20 o 
   1   6   4      863.54      994.73     17.71 o 
   2   6   4      522.09      559.27     11.93 o 
   3   6   4     1048.39     1100.93     24.82 o 
   4   6   4      371.95      389.31     11.34 o 
   5   6   4      241.57      231.14      8.32 o 
   6   6   4        6.46        3.30      5.32 o 
   7   6   4      169.75      190.98      7.40 o 
   8   6   4      109.73      103.74      7.63 o 
   9   6   4      224.32      212.45     10.71 o 
  10   6   4      586.78      594.29     16.51 o 
  11   6   4      101.38       96.10     13.62 o 
  12   6   4       48.39       58.80     15.64 o 
  13   6   4       24.00       37.20     12.79 o 
  14   6   4       27.87       84.36     19.69 o 
  15   6   4       10.21       73.63     35.40 o 
   0   7   4      303.76      306.65     12.39 o 
   1   7   4      537.67      556.89     11.79 o 
   2   7   4      423.33      410.51      9.98 o 
   3   7   4      304.74      315.41      9.48 o 
   4   7   4      594.13      599.36     14.49 o 
   5   7   4      169.48      178.29      8.31 o 
   6   7   4      205.08      210.38      9.53 o 
   7   7   4       47.59       46.99      9.21 o 
   8   7   4      398.91      387.14     13.81 o 
   9   7   4      213.03      211.19     11.21 o 
  10   7   4      114.71      112.12     12.18 o 
  11   7   4       41.81       45.11     11.51 o 
  12   7   4       26.82       51.08     12.86 o 
  13   7   4       13.10       42.71     13.99 o 
  14   7   4        9.33       47.39     30.17 o 
  15   7   4        6.01       24.18     37.74 o 
   0   8   4       50.05       42.16      8.26 o 
   1   8   4       76.10       71.17      6.47 o 
   2   8   4      330.88      353.11     10.76 o 
   3   8   4       48.97       63.65     17.55 o 
   4   8   4      160.58      163.36      9.92 o 
   5   8   4      146.33      209.74     42.08 o 
   6   8   4       81.63       84.48      8.73 o 
   7   8   4      318.68      307.70     11.91 o 
   8   8   4      368.72      376.55     13.64 o 
   9   8   4      316.27      282.17     13.43 o 
  10   8   4       98.30       92.03     14.72 o 
  11   8   4       41.10       34.65     13.47 o 
  12   8   4       46.21       72.25     15.47 o 
  13   8   4        9.99       60.92     17.40 o 
  14   8   4       11.69       65.73     38.92 o 
   0   9   4       82.92       68.88     16.75 o 
   1   9   4      746.80      732.32     17.09 o 
   2   9   4      183.25      168.52      9.91 o 
   3   9   4      547.20      490.99     14.61 o 
   4   9   4      383.12      357.58     13.74 o 
   5   9   4      379.34      366.12     11.98 o 
   6   9   4      191.00      175.35     10.28 o 
   7   9   4      213.80      233.17     12.38 o 
   8   9   4      214.65      185.45     12.06 o 
   9   9   4      245.28      293.08     19.59 o 
  10   9   4       40.49       42.63     11.35 o 
  11   9   4       67.41       93.01     24.76 o 
  12   9   4       21.84       42.92     14.36 o 
  13   9   4        4.47       84.23     44.59 o 
  14   9   4        4.56      -16.87     40.12 o 
   0  10   4       24.76        7.90     16.89 o 
   1  10   4      671.67      783.23     20.23 o 
   2  10   4       47.62       39.23     18.22 o 
   3  10   4      110.77      114.21      9.04 o 
   4  10   4       41.62       47.00     10.92 o 
   5  10   4       81.78       78.35     10.52 o 
   6  10   4      245.10      227.33     12.48 o 
   7  10   4      305.52      321.33     15.63 o 
   8  10   4       92.35       93.37     14.21 o 
   9  10   4       37.83       57.77     11.93 o 
  10  10   4       58.16      125.40     20.49 o 
  11  10   4       22.29       28.75     14.24 o 
  12  10   4       11.28       53.12     19.87 o 
  13  10   4       48.93       65.59     41.87 o 
   0  11   4      836.18      797.53     30.30 o 
   1  11   4      270.82      211.98     13.39 o 
   2  11   4       59.16       49.71     16.41 o 
   3  11   4      136.76      128.28     11.75 o 
   4  11   4      343.38      368.22     14.83 o 
   5  11   4      271.25      265.75     13.42 o 
   6  11   4       80.30       77.70     11.76 o 
   7  11   4       36.66       23.45     14.89 o 
   8  11   4       72.84       66.05     15.94 o 
   9  11   4       76.96       82.01     19.50 o 
  10  11   4       13.65       18.08     13.39 o 
  11  11   4        4.24        6.10     21.68 o 
  12  11   4       25.77       78.06     39.51 o 
  13  11   4       13.80        7.95     44.31 o 
   1  12   4      133.16      112.62     16.15 o 
   2  12   4      363.72      368.35     14.75 o 
   3  12   4      205.81      220.68     14.56 o 
   4  12   4       45.51       30.04     14.37 o 
   5  12   4       53.29       53.29     12.88 o 
   6  12   4       96.78      102.34     12.98 o 
   7  12   4       52.78       87.59     15.87 o 
   8  12   4       25.40       30.14     13.40 o 
   9  12   4       12.22       26.48     12.84 o 
  10  12   4        9.77       69.40     21.46 o 
  11  12   4       13.06       -7.07     53.51 o 
  12  12   4       13.89       78.64     74.30 o 
   0  13   4      170.08      145.28     31.14 o 
   1  13   4       72.38       69.31     13.88 o 
   2  13   4       47.76       25.22     18.24 o 
   3  13   4       23.66       31.87     12.49 o 
   4  13   4      123.30      147.12     15.83 o 
   5  13   4       26.75       21.45     10.67 o 
   6  13   4       19.88       28.96     13.97 o 
   7  13   4       29.21       31.36     13.35 o 
   8  13   4        7.35       37.26     18.91 o 
   9  13   4        2.54       45.28     23.76 o 
  10  13   4       30.27       69.25     46.49 o 
   0  14   4        2.30       -9.45     18.37 o 
   1  14   4       16.43       10.77     12.49 o 
   2  14   4       72.70       75.77     18.53 o 
   3  14   4       26.20       48.78     14.32 o 
   4  14   4       71.17       72.43     18.98 o 
   5  14   4       72.23       95.03     24.40 o 
   6  14   4       12.43       33.52     15.69 o 
   7  14   4       19.55       72.16     19.57 o 
   8  14   4       31.90       59.54     31.02 o 
   9  14   4       13.28      -10.52     31.49 o 
   0  15   4       22.99       33.29     21.38 o 
   1  15   4       27.66       38.66     15.65 o 
   2  15   4       29.62       51.22     16.36 o 
   3  15   4       41.82       60.28     16.88 o 
   4  15   4       16.69       37.01     16.97 o 
   5  15   4        4.34       73.64     22.30 o 
   6  15   4       25.18       48.34     22.54 o 
   7  15   4       18.06       76.82     35.14 o 
   8  15   4        7.14        2.72     35.65 o 
   0  16   4       16.17       98.24     36.10 o 
   1  16   4        4.80        5.72     17.17 o 
   2  16   4       25.20       42.90     21.32 o 
   3  16   4        7.44       40.22     20.63 o 
   4  16   4       11.02       44.18     23.40 o 
   5  16   4       26.40       54.55     25.22 o 
   6  16   4       23.74      108.34     33.36 o 
   0  17   4        4.91       95.61     43.94 o 
   1  17   4       26.79       75.12     31.35 o 
   2  17   4        2.60       50.80     37.46 o 
   1   0   5       75.45       92.11      7.99 o 
   2   0   5       66.20       76.01      4.95 o 
   3   0   5      870.26     1155.34     41.10 o 
   4   0   5     3103.64     3205.35     61.78 o 
   5   0   5     2228.90     2340.71     44.54 o 
   6   0   5      447.43      425.93     11.05 o 
   7   0   5       60.08       61.97      6.19 o 
   8   0   5      313.12      319.55     15.34 o 
   9   0   5       68.86       54.33     13.75 o 
  10   0   5       33.64       36.54     20.51 o 
  11   0   5      100.32       66.05     31.11 o 
  12   0   5       35.81       57.72     18.30 o 
  14   0   5       46.24       49.80     26.37 o 
  15   0   5       13.38       34.85     21.65 o 
  16   0   5        1.36       69.45     36.02 o 
   0   1   5      211.13      196.40      6.73 o 
   1   1   5     1885.40     2240.53     31.39 o 
   2   1   5      670.19      786.34     21.10 o 
   3   1   5      275.21      299.40      7.29 o 
   4   1   5      923.04      939.79     13.55 o 
   5   1   5      619.65      633.95     10.46 o 
   6   1   5      122.10      110.27      7.38 o 
   7   1   5      180.89      160.15      6.07 o 
   8   1   5       16.83       13.89      5.06 o 
   9   1   5       86.94       81.78     15.04 o 
  10   1   5       52.48       49.84     13.02 o 
  11   1   5      238.13      204.48     12.44 o 
  12   1   5      119.86      121.34     12.58 o 
  13   1   5       61.52       48.74     18.24 o 
  14   1   5       28.05        4.08     12.52 o 
  15   1   5        5.34        9.21     13.55 o 
  16   1   5        5.07       18.80     21.32 o 
   0   2   5      155.80      155.10      5.30 o 
   1   2   5     1164.95     1268.86     16.99 o 
   2   2   5     3419.82     3704.48     56.12 o 
   3   2   5      725.57      776.10     12.79 o 
   4   2   5      472.54      537.47     19.39 o 
   5   2   5      440.81      499.57     12.00 o 
   6   2   5     2057.79     1995.12     35.12 o 
   7   2   5      470.08      527.84     11.04 o 
   8   2   5      203.85      217.45      7.78 o 
   9   2   5      186.76      169.86      7.56 o 
  10   2   5      119.49      115.36     10.20 o 
  11   2   5       75.90       77.57     11.83 o 
  12   2   5        8.97       80.47     28.23 o 
  13   2   5       52.10       61.05     16.11 o 
  14   2   5       71.01      215.14    153.33 o 
  15   2   5       39.40       66.91     15.05 o 
  16   2   5        3.58       38.16     22.09 o 
   0   3   5     2841.54     2811.90     62.54 o 
   1   3   5      302.66      322.35      7.54 o 
   2   3   5      719.30      765.52     13.33 o 
   3   3   5     1821.37     1964.21     29.71 o 
   4   3   5     1160.91     1131.06     22.16 o 
   5   3   5      517.97      534.08     13.05 o 
   6   3   5       99.69       90.75      5.35 o 
   7   3   5     1013.69     1057.59     18.77 o 
   8   3   5      104.78       98.23      7.30 o 
   9   3   5      569.65      530.87     13.54 o 
  10   3   5      166.49      162.21      8.26 o 
  11   3   5       39.11      174.52     76.51 o 
  12   3   5       44.83       71.98     14.17 o 
  13   3   5        7.11        5.36     12.05 o 
  14   3   5       26.67       35.44     13.54 o 
  15   3   5       19.81       40.85     16.13 o 
  16   3   5       14.15       60.75     25.01 o 
   0   4   5     3478.53     3737.96     82.74 o 
   1   4   5      391.16      422.35     17.55 o 
   2   4   5     1336.42     1326.99     26.19 o 
   3   4   5     1045.61     1055.97     19.28 o 
   4   4   5      913.16     1079.61     22.12 o 
   5   4   5      685.47      679.58     13.57 o 
   6   4   5      526.28      553.66     11.52 o 
   7   4   5      172.04      183.30      7.79 o 
   8   4   5       69.56       67.91      7.10 o 
   9   4   5      589.99      580.03     17.58 o 
  10   4   5      698.36      666.55     18.65 o 
  11   4   5       26.80       28.41      8.71 o 
  12   4   5       41.23       53.20     11.91 o 
  13   4   5       21.05       30.54     11.45 o 
  14   4   5       15.27       25.64     13.52 o 
  15   4   5       22.58       84.85     25.90 o 
  16   4   5       11.53       46.90     26.69 o 
   0   5   5     1096.18     1106.26     49.59 o 
   1   5   5      583.92      553.88     10.88 o 
   2   5   5     1000.37     1052.61     24.27 o 
   3   5   5      164.85      192.85     11.14 o 
   4   5   5      398.65      400.61     12.63 o 
   5   5   5      369.00      364.13      9.34 o 
   6   5   5      536.83      548.31     13.44 o 
   7   5   5      227.56      228.98      8.02 o 
   8   5   5      110.20      110.62      7.61 o 
   9   5   5      356.86      332.12      9.90 o 
  10   5   5      228.44      211.61      8.64 o 
  11   5   5       16.12       34.60      8.71 o 
  12   5   5       14.17       12.71      9.80 o 
  13   5   5       34.30       46.80     13.63 o 
  14   5   5       23.85       38.14     15.59 o 
  15   5   5       15.56       43.73     31.95 o 
   0   6   5      304.80      288.36     13.98 o 
   1   6   5      251.22      249.68      7.58 o 
   2   6   5     1165.32     1072.13     30.52 o 
   3   6   5       37.09       72.73     30.76 o 
   4   6   5      385.58      398.66     10.97 o 
   5   6   5      326.24      326.82     12.64 o 
   6   6   5      367.48      357.42     12.34 o 
   7   6   5      257.55      267.57     11.22 o 
   8   6   5       89.23       86.09      7.25 o 
   9   6   5      212.90      220.75      9.09 o 
  10   6   5      119.41      116.63     10.89 o 
  11   6   5      100.86      109.01     11.56 o 
  12   6   5       40.88       49.18     15.91 o 
  13   6   5        2.99       23.44     14.25 o 
  14   6   5       20.50       38.99     29.55 o 
  15   6   5       48.30       95.79     33.27 o 
   0   7   5      144.53      160.50      9.75 o 
   1   7   5      414.94      407.90     10.37 o 
   2   7   5      500.71      498.64     12.30 o 
   3   7   5     1125.58     1147.75     24.57 o 
   4   7   5      230.81      219.95      8.75 o 
   5   7   5      643.46      660.75     19.22 o 
   6   7   5      392.71      399.08     12.73 o 
   7   7   5       95.68      122.31     17.39 o 
   8   7   5       72.93       77.62      7.86 o 
   9   7   5       28.46       33.24      9.72 o 
  10   7   5      147.42      135.58     10.95 o 
  11   7   5       33.67       46.33     10.94 o 
  12   7   5        9.33       26.95     12.63 o 
  13   7   5       30.50       56.24     16.25 o 
  14   7   5       16.22       57.59     23.09 o 
  15   7   5       13.88       32.38     36.80 o 
   0   8   5      116.15       87.51     14.02 o 
   1   8   5       10.93       24.24     11.88 o 
   2   8   5      106.14      151.44     55.75 o 
   3   8   5      142.68      147.83      8.92 o 
   4   8   5      196.18      201.12      8.73 o 
   5   8   5      300.97      311.38     10.38 o 
   6   8   5      148.93      158.36      9.82 o 
   7   8   5      207.81      204.91     10.93 o 
   8   8   5      235.44      222.36     12.27 o 
   9   8   5       24.00       26.41      8.33 o 
  10   8   5      208.45      229.97     13.67 o 
  11   8   5       26.67       42.90     12.58 o 
  12   8   5       28.11       26.60     13.19 o 
  13   8   5       37.95       73.09     17.34 o 
  14   8   5       23.78       37.92     39.71 o 
   0   9   5      216.81      256.60     19.09 o 
   1   9   5      278.83      294.91     11.66 o 
   2   9   5      206.00      195.57      9.95 o 
   3   9   5      594.01      598.96     16.19 o 
   4   9   5      345.40      312.93     11.34 o 
   5   9   5      527.50      513.37     17.97 o 
   6   9   5      244.93      239.82     11.03 o 
   7   9   5       32.70       34.34      9.59 o 
   8   9   5       15.63       24.57      8.99 o 
   9   9   5       78.59       74.47     14.24 o 
  10   9   5       27.65       19.34     11.51 o 
  11   9   5        6.53       26.85     12.76 o 
  12   9   5       16.98       44.59     16.84 o 
  13   9   5       16.33       39.92     23.59 o 
  14   9   5       31.36       62.46     42.48 o 
   0  10   5       98.03      105.01     14.57 o 
   1  10   5      130.72      145.64     11.26 o 
   2  10   5      105.39       97.62     11.03 o 
   3  10   5       98.60       91.68     11.59 o 
   4  10   5      550.03      567.79     18.18 o 
   5  10   5      132.58      134.55     10.07 o 
   6  10   5       59.02       61.01     11.15 o 
   7  10   5       56.99       56.22     12.94 o 
   8  10   5       66.06       69.43     16.67 o 
   9  10   5       10.95       17.20     10.31 o 
  10  10   5        9.58       25.51     11.92 o 
  11  10   5       16.87       17.07     12.08 o 
  12  10   5       19.06       65.09     33.77 o 
  13  10   5       10.93       25.18     65.48 o 
   0  11   5      326.60      339.12     31.47 o 
   1  11   5      317.62      302.39     14.36 o 
   2  11   5       56.25       71.21     17.58 o 
   3  11   5       55.19       48.23     16.35 o 
   4  11   5       53.37       62.31     10.36 o 
   5  11   5        5.21        6.36      9.35 o 
   6  11   5       74.11       75.36     14.21 o 
   7  11   5       43.39       40.91     14.00 o 
   8  11   5       58.99       60.50     13.40 o 
   9  11   5        2.89       22.09     12.94 o 
  10  11   5       10.48       17.25     12.60 o 
  11  11   5       90.19      127.86     34.61 o 
  12  11   5        1.55       33.85     64.14 o 
   0  12   5       22.06       16.65     14.13 o 
   1  12   5      105.06       89.63     15.49 o 
   2  12   5        9.51       16.24     10.18 o 
   3  12   5       60.53       64.68      9.91 o 
   4  12   5       46.19       41.66     12.89 o 
   5  12   5       18.23       13.38      9.42 o 
   6  12   5       19.04       18.40     11.14 o 
   7  12   5       11.99       29.39     12.53 o 
   8  12   5       48.15       42.79     15.22 o 
   9  12   5       28.79       49.69     14.46 o 
  10  12   5       18.05       17.23     19.77 o 
  11  12   5        4.93       14.37     29.64 o 
   0  13   5      150.29      148.30     19.59 o 
   1  13   5      174.21      178.17     15.17 o 
   2  13   5       59.78       75.93     18.27 o 
   3  13   5       21.78       41.75     11.84 o 
   4  13   5       17.01       17.51     12.26 o 
   5  13   5       54.13      100.39     20.05 o 
   6  13   5        9.28       23.91     13.41 o 
   7  13   5       32.26       50.43     15.89 o 
   8  13   5       19.21       47.16     18.22 o 
   9  13   5       37.81       54.09     22.79 o 
  10  13   5        4.40       15.68     29.94 o 
   0  14   5       57.58       39.64     22.23 o 
   1  14   5       73.82       69.95     19.08 o 
   2  14   5       28.93       19.26     13.73 o 
   3  14   5       21.80       30.37     14.76 o 
   4  14   5        8.86       13.86     14.52 o 
   5  14   5       48.80       78.57     17.91 o 
   6  14   5       12.55       66.56     22.49 o 
   7  14   5       24.76       67.53     21.67 o 
   8  14   5       19.39       16.44     28.63 o 
   9  14   5       19.55       -4.18     35.27 o 
   0  15   5        9.30       -1.88     20.90 o 
   1  15   5        3.81       11.11     14.69 o 
   2  15   5       77.97       65.53     26.44 o 
   3  15   5        7.64       20.06     17.31 o 
   4  15   5       41.94       73.39     18.97 o 
   5  15   5       12.13       49.35     32.97 o 
   6  15   5       21.24       49.94     35.61 o 
   7  15   5        7.73       36.31     32.90 o 
   0  16   5        3.69       26.13     28.23 o 
   1  16   5       16.41       45.44     20.55 o 
   2  16   5        7.15       46.05     22.93 o 
   3  16   5       12.62       45.75     23.03 o 
   4  16   5       17.82       67.32     25.71 o 
   5  16   5        4.28       39.29     33.87 o 
   1  17   5       29.48       96.39     48.76 o 
   0   0   6     1218.70     1407.92     44.32 o 
   1   0   6      362.37      490.55     44.01 o 
   2   0   6     1114.92     1450.95     27.30 o 
   3   0   6      740.91      834.41     16.82 o 
   4   0   6      498.41      659.54     23.09 o 
   5   0   6      572.63      616.71     21.79 o 
   6   0   6       30.46       36.41      9.84 o 
   7   0   6       15.59       14.62      8.24 o 
   8   0   6      159.02      122.07     19.96 o 
   9   0   6       32.45       25.94     10.25 o 
  10   0   6      273.73      246.47     17.42 o 
  11   0   6      127.19      135.58     15.29 o 
  12   0   6       14.41       18.40     13.89 o 
  13   0   6        1.64       -1.72     14.84 o 
  14   0   6       92.95       91.18     23.90 o 
  15   0   6        0.85        7.02     19.07 o 
  16   0   6        1.29       39.22     36.86 o 
   0   1   6     1110.14     1188.13     26.77 o 
   1   1   6      264.95      306.13      5.92 o 
   2   1   6     2105.04     2173.49     29.94 o 
   3   1   6      681.28      824.68     17.43 o 
   4   1   6      178.40      201.40      7.33 o 
   5   1   6      363.37      386.16     12.35 o 
   6   1   6     1103.64     1095.57     17.56 o 
   7   1   6      984.68     1031.03     19.01 o 
   8   1   6      127.25      120.71      7.57 o 
   9   1   6       70.03       66.85      9.80 o 
  10   1   6      193.80      160.04     11.41 o 
  11   1   6       89.11       76.16     13.29 o 
  12   1   6       47.46       69.63     23.89 o 
  13   1   6       72.14       55.54     17.93 o 
  14   1   6       17.51       13.93     12.65 o 
  15   1   6       33.23       39.96     14.91 o 
  16   1   6        3.20       35.57     24.13 o 
   0   2   6     1714.61     2023.43     37.26 o 
   1   2   6      665.80      776.56     44.60 o 
   2   2   6      676.28      733.16     11.83 o 
   3   2   6     1462.76     1712.72     87.58 o 
   4   2   6     2546.66     2664.76     46.50 o 
   5   2   6      357.61      333.22      8.17 o 
   6   2   6      212.30      213.59      7.43 o 
   7   2   6      166.21      154.12      6.51 o 
   8   2   6      255.93      243.89      8.35 o 
   9   2   6       79.18       76.27      7.68 o 
  10   2   6      314.35      316.41     12.69 o 
  11   2   6       23.39        4.46      8.19 o 
  12   2   6       99.75      111.23     13.44 o 
  13   2   6       57.95       57.37     18.08 o 
  14   2   6       13.48        5.61     12.44 o 
  15   2   6       17.09       32.46     16.06 o 
  16   2   6       20.01       70.71     27.32 o 
   0   3   6      768.52      829.84     17.13 o 
   1   3   6     1168.13     1239.07     17.97 o 
   2   3   6     4219.96     4602.57     62.81 o 
   3   3   6      256.29      280.07      6.17 o 
   4   3   6      741.69      742.08     14.36 o 
   5   3   6      476.08      506.07     21.54 o 
   6   3   6      146.03      156.53      6.98 o 
   7   3   6      134.34      139.12      7.20 o 
   8   3   6       41.12      127.13     90.18 o 
   9   3   6       90.48       95.17      8.02 o 
  10   3   6      232.84      225.38      9.00 o 
  11   3   6       46.97       33.89     15.64 o 
  12   3   6       17.54       13.96      9.29 o 
  13   3   6      109.75      112.06     15.12 o 
  14   3   6       12.11       16.83     12.81 o 
  15   3   6       23.58       46.32     18.87 o 
  16   3   6        5.86       69.04     35.42 o 
   0   4   6      975.59     1160.08     27.76 o 
   1   4   6      500.78      491.22      9.95 o 
   2   4   6      998.82     1129.64     58.93 o 
   3   4   6      431.32      464.74     12.13 o 
   4   4   6       56.91       49.63      5.32 o 
   5   4   6     1645.43     1592.50     29.97 o 
   6   4   6      296.77      271.81      8.23 o 
   7   4   6      132.66      121.77      6.72 o 
   8   4   6      126.81      113.24      7.30 o 
   9   4   6      187.05      169.86      8.20 o 
  10   4   6      289.93      244.46     10.03 o 
  11   4   6      162.81      155.52      9.03 o 
  12   4   6       57.00       53.80     15.76 o 
  13   4   6        2.37        4.46     11.33 o 
  14   4   6       86.45       74.19     16.15 o 
  15   4   6       42.00       87.82     24.09 o 
   0   5   6     1718.27     1853.68     50.01 o 
   1   5   6     1133.91     1169.10     20.40 o 
   2   5   6      445.76      421.93     10.06 o 
   3   5   6     1466.16     1515.30     31.87 o 
   4   5   6     1148.64     1172.28     24.55 o 
   5   5   6       42.18       45.24      8.77 o 
   6   5   6      272.47      262.02     10.18 o 
   7   5   6       23.04       18.34      6.36 o 
   8   5   6      271.67      283.58      9.89 o 
   9   5   6       98.95       87.30      8.81 o 
  10   5   6       55.69       57.32      8.76 o 
  11   5   6       50.43       51.51     11.40 o 
  12   5   6       53.13       44.30     20.01 o 
  13   5   6        9.95       18.63     13.33 o 
  14   5   6       20.01       59.55     21.84 o 
  15   5   6        1.20       65.74     56.76 o 
   0   6   6       22.55       16.28      7.06 o 
   1   6   6      505.88      462.75     15.35 o 
   2   6   6      590.92      630.71     17.17 o 
   3   6   6      462.25      495.89     15.55 o 
   4   6   6      302.02      310.15     10.04 o 
   5   6   6      121.66      136.27      9.03 o 
   6   6   6      132.61      125.40      9.08 o 
   7   6   6      225.19      205.89      9.97 o 
   8   6   6      294.68      304.77      9.78 o 
   9   6   6      220.22      212.47      9.56 o 
  10   6   6      229.94      225.40     12.28 o 
  11   6   6       82.12       87.76     15.76 o 
  12   6   6       29.40       44.20     12.07 o 
  13   6   6       69.52       93.74     27.87 o 
  14   6   6        6.58       62.89     39.15 o 
  15   6   6        6.42       24.19     43.19 o 
   0   7   6        6.96        4.45      8.69 o 
   1   7   6      463.13      386.73     14.18 o 
   2   7   6      494.47      497.59     17.43 o 
   3   7   6      220.78      225.95      8.96 o 
   4   7   6      304.74      287.14      9.84 o 
   5   7   6       43.74       54.03      8.27 o 
   6   7   6      343.21      327.04     13.39 o 
   7   7   6       27.46       20.53      9.14 o 
   8   7   6       59.73       52.85      9.73 o 
   9   7   6      143.26      136.21      8.94 o 
  10   7   6       32.06       40.17      9.50 o 
  11   7   6      106.38       98.82     14.16 o 
  12   7   6       19.42       22.49     10.73 o 
  13   7   6       12.71       25.08     17.98 o 
  14   7   6       10.73       58.57     29.92 o 
   0   8   6      464.72      508.51     21.60 o 
   1   8   6      219.53      216.78     10.06 o 
   2   8   6      245.76      208.79      9.82 o 
   3   8   6       87.10       77.91      8.91 o 
   4   8   6      198.61      166.90     10.87 o 
   5   8   6      165.09      159.11     13.21 o 
   6   8   6      637.79      658.17     18.30 o 
   7   8   6       55.97       55.97     11.69 o 
   8   8   6        0.42        2.74      8.62 o 
   9   8   6      254.67      255.40     12.56 o 
  10   8   6       26.36       12.89      9.30 o 
  11   8   6       29.89       36.12     10.90 o 
  12   8   6        2.86       35.19     13.96 o 
  13   8   6       11.57       20.65     22.29 o 
  14   8   6        3.29       -7.98     32.93 o 
   0   9   6       12.81        5.46     11.69 o 
   1   9   6       33.01       26.36      9.79 o 
   2   9   6      211.70      235.90     11.24 o 
   3   9   6       43.36       37.72     10.91 o 
   4   9   6      325.89      327.75     11.94 o 
   5   9   6      192.20      193.23     10.47 o 
   6   9   6      165.62      151.49     11.69 o 
   7   9   6      139.61      131.12     10.41 o 
   8   9   6      183.42      177.87     11.21 o 
   9   9   6       16.40       -0.48      9.18 o 
  10   9   6       18.20       27.55     11.47 o 
  11   9   6       26.64       40.28     12.04 o 
  12   9   6        0.16       27.19     18.07 o 
  13   9   6       10.93       21.65     39.90 o 
   0  10   6       86.97       97.37     46.70 o 
   1  10   6      198.94      171.42     13.01 o 
   2  10   6      164.64      150.23     19.07 o 
   3  10   6       81.37       63.54     19.36 o 
   4  10   6      278.34      264.20     12.77 o 
   5  10   6       22.59        7.37      8.33 o 
   6  10   6      328.31      320.42     13.42 o 
   7  10   6       42.28       58.43     13.13 o 
   8  10   6       29.72       31.15     10.03 o 
   9  10   6       25.82       38.85     10.87 o 
  10  10   6       61.66       85.78     20.18 o 
  11  10   6       24.61       51.19     16.19 o 
  12  10   6        7.57        3.74     25.28 o 
  13  10   6        5.78       46.64     38.78 o 
   1  11   6      184.42      162.06     13.44 o 
   2  11   6       77.88       82.10     12.47 o 
   3  11   6       82.77       76.07     12.18 o 
   4  11   6       65.67       56.53     17.38 o 
   5  11   6       91.19       95.49     12.38 o 
   6  11   6      109.21      101.50     11.99 o 
   7  11   6      144.67      151.77     14.69 o 
   8  11   6       12.22       17.43     11.27 o 
   9  11   6       22.55       26.46     11.88 o 
  10  11   6       11.50       23.12     16.00 o 
  11  11   6       10.50       27.64     19.83 o 
  12  11   6       25.18        1.47     33.80 o 
   0  12   6        4.59       -7.72     15.32 o 
   1  12   6       90.65       86.19     13.69 o 
   2  12   6       75.09       56.88     26.38 o 
   3  12   6       47.27       54.47     13.06 o 
   4  12   6       26.96       19.17     10.37 o 
   5  12   6       65.38       75.87     18.21 o 
   6  12   6       48.57       62.98     12.42 o 
   7  12   6       14.00        5.81     11.78 o 
   8  12   6        6.69       12.02     12.30 o 
   9  12   6        0.22       23.39     15.52 o 
  10  12   6       19.11       23.46     21.04 o 
  11  12   6       38.07       56.36     30.56 o 
   0  13   6        4.47      -11.30     15.90 o 
   1  13   6      161.94      162.38     15.25 o 
   2  13   6       42.66       49.11     13.39 o 
   3  13   6       91.46       82.27     13.52 o 
   4  13   6        4.51        7.56     11.54 o 
   5  13   6       18.80       24.80     14.74 o 
   6  13   6       23.22       27.83     13.87 o 
   7  13   6       20.18       31.06     14.40 o 
   8  13   6       33.23       44.74     19.15 o 
   9  13   6       15.01       37.55     26.70 o 
  10  13   6        5.42        6.39     25.99 o 
   0  14   6       51.76        6.72     48.70 o 
   1  14   6       49.96       42.18     17.26 o 
   2  14   6       37.43       27.04     14.27 o 
   3  14   6        5.62       24.06     14.41 o 
   4  14   6       86.71       82.62     19.56 o 
   5  14   6       17.06       15.22     18.21 o 
   6  14   6       22.08       59.05     20.59 o 
   7  14   6        5.38       23.46     35.06 o 
   8  14   6        5.99       27.35     43.60 o 
   0  15   6        2.42        8.12     21.86 o 
   1  15   6       11.45       11.99     15.98 o 
   2  15   6       11.42        9.77     15.53 o 
   3  15   6        9.57       15.88     17.03 o 
   4  15   6       63.07       57.78     26.47 o 
   5  15   6        2.66        1.26     23.68 o 
   6  15   6        6.05       51.07     36.33 o 
   7  15   6       19.10       19.93     61.22 o 
   0  16   6        4.21       13.81     32.73 o 
   1  16   6        5.38       17.07     22.94 o 
   2  16   6        6.53       64.53     27.20 o 
   3  16   6       12.21       42.47     25.86 o 
   4  16   6        6.30       77.63     41.48 o 
   1   0   7      840.48      875.59     26.93 o 
   2   0   7        6.27       25.90     12.70 o 
   3   0   7      618.95      827.06     17.05 o 
   4   0   7      382.40      516.25     13.08 o 
   5   0   7     2375.13     2553.87     51.15 o 
   6   0   7       29.06       27.70      8.82 o 
   7   0   7     1167.83     1217.32     34.32 o 
   8   0   7      132.39      122.38     11.40 o 
   9   0   7       45.06      211.58    162.31 o 
  10   0   7       16.42        3.73     13.05 o 
  11   0   7       40.02       17.84     18.16 o 
  13   0   7       44.10       44.30     19.77 o 
  14   0   7        0.24        5.86     17.66 o 
  15   0   7       35.45       59.13     48.19 o 
  16   0   7        8.59       34.03     32.82 o 
   1   1   7      194.20      205.06      5.17 o 
   2   1   7      452.28      579.33     14.30 o 
   3   1   7      340.64      381.36      8.41 o 
   4   1   7     1850.17     1910.23     31.62 o 
   5   1   7      203.10      215.14      6.42 o 
   6   1   7      122.43      113.45      5.92 o 
   7   1   7       85.24       84.68      6.44 o 
   8   1   7       98.59       91.52      9.38 o 
   9   1   7      142.41      138.16      9.00 o 
  10   1   7      117.93       92.08     14.75 o 
  11   1   7       97.89       79.42     12.51 o 
  12   1   7       18.79        7.69      9.54 o 
  13   1   7       32.66       30.17     11.97 o 
  14   1   7       64.25       93.03     22.99 o 
  15   1   7        3.61        9.93     17.03 o 
   0   2   7        3.10        4.09      4.24 o 
   1   2   7     1015.82     1060.24     14.72 o 
   2   2   7      876.69      964.04     16.74 o 
   3   2   7       82.98       94.67      5.13 o 
   4   2   7      770.64      705.77     12.14 o 
   5   2   7      479.81      496.50      9.67 o 
   6   2   7       23.18       34.14      6.88 o 
   7   2   7       69.16       63.94     11.61 o 
   8   2   7       83.95       76.10      6.97 o 
   9   2   7      292.89      289.66     10.27 o 
  10   2   7      154.40      148.84      8.94 o 
  11   2   7       52.05       40.69     16.18 o 
  12   2   7       49.37       40.35     17.81 o 
  13   2   7       54.65       78.73     18.85 o 
  14   2   7       22.31       21.44     12.57 o 
  15   2   7       10.51       19.39     18.52 o 
   0   3   7     1219.15     1378.88     26.42 o 
   1   3   7      390.85      428.92      7.43 o 
   2   3   7      178.39      179.84      4.52 o 
   3   3   7      300.51      321.33      7.15 o 
   4   3   7      237.72      271.25     11.32 o 
   5   3   7      671.98      701.87     13.59 o 
   6   3   7       25.84       34.18      7.13 o 
   7   3   7       76.90       74.92      6.85 o 
   8   3   7      469.74      451.15     11.43 o 
   9   3   7       96.92       81.88      7.99 o 
  10   3   7       40.66       36.44      9.44 o 
  11   3   7      147.95      149.25     10.50 o 
  12   3   7       44.66       44.83     15.14 o 
  13   3   7       34.17       15.54     12.07 o 
  14   3   7       24.65       42.36     15.36 o 
  15   3   7       23.43       37.62     19.01 o 
   0   4   7     1101.96     1126.65     27.42 o 
   1   4   7     2229.94     2391.98     37.34 o 
   2   4   7      345.50      357.45     12.31 o 
   3   4   7      459.99      488.88     11.63 o 
   4   4   7       88.61      103.11      6.50 o 
   5   4   7      172.20      171.74      8.59 o 
   6   4   7      186.55      171.42      7.78 o 
   7   4   7      184.91      202.17      9.07 o 
   8   4   7      245.64      227.81      9.40 o 
   9   4   7      291.11      289.86     10.15 o 
  10   4   7      268.15      262.46     10.22 o 
  11   4   7       61.41       60.71     14.11 o 
  12   4   7       28.14       23.19     11.63 o 
  13   4   7       15.93       17.18     13.32 o 
  14   4   7       23.56       42.99     18.45 o 
  15   4   7        8.15       47.90     31.61 o 
   0   5   7     2833.62     2832.12     64.15 o 
   1   5   7      303.99      339.20      9.46 o 
   2   5   7      264.91      290.97      8.83 o 
   3   5   7      316.29      339.83     10.19 o 
   4   5   7      420.07      415.16     11.42 o 
   5   5   7      173.43      166.92      9.35 o 
   6   5   7      191.98      191.47      9.67 o 
   7   5   7      275.83      256.15      9.40 o 
   8   5   7      728.55      724.05     16.42 o 
   9   5   7      220.53      198.51      9.69 o 
  10   5   7       46.81       37.25     17.81 o 
  11   5   7       22.65       10.90      9.62 o 
  12   5   7      156.22      168.40     16.22 o 
  13   5   7       21.92       29.39     14.05 o 
  14   5   7        2.49       30.95     34.31 o 
  15   5   7       20.17       15.79     35.18 o 
   0   6   7       96.30      111.34     14.04 o 
   1   6   7      258.62      256.02      9.11 o 
   2   6   7       20.10       22.40      6.77 o 
   3   6   7       70.09       74.72      7.59 o 
   4   6   7      424.79      444.84     12.32 o 
   5   6   7      552.05      538.44     14.66 o 
   6   6   7       56.24       60.80     11.58 o 
   7   6   7      154.81      145.53     10.20 o 
   8   6   7      433.50      397.42     13.60 o 
   9   6   7       42.07       30.98     13.36 o 
  10   6   7       75.88       72.30      8.91 o 
  11   6   7       99.81       95.62     12.04 o 
  12   6   7       16.83       18.41     11.60 o 
  13   6   7       50.16       58.93     17.69 o 
  14   6   7       11.08       14.54     31.27 o 
   0   7   7      375.46      350.39     34.64 o 
   1   7   7      120.53      128.29      9.19 o 
   2   7   7       87.40       83.58      7.84 o 
   3   7   7       85.17       75.79      8.86 o 
   4   7   7      607.71      626.46     17.86 o 
   5   7   7      794.51      753.65     22.50 o 
   6   7   7      159.96      151.01     10.21 o 
   7   7   7       80.03       80.20      9.31 o 
   8   7   7       42.33       40.29      8.70 o 
   9   7   7       18.88       20.07      7.45 o 
  10   7   7       35.83       37.07     10.33 o 
  11   7   7        8.21       18.36     11.31 o 
  12   7   7        9.08       20.39     12.79 o 
  13   7   7       26.75       32.60     28.70 o 
  14   7   7       23.34       74.85     35.60 o 
   0   8   7      279.66      285.79     18.60 o 
   1   8   7      208.86      219.08     11.06 o 
   2   8   7       86.66       93.02      9.23 o 
   3   8   7      222.12      202.07     11.22 o 
   4   8   7      346.31      347.27     12.25 o 
   5   8   7      348.54      359.10     13.08 o 
   6   8   7      207.92      195.76     12.12 o 
   7   8   7       25.93       29.19      7.99 o 
   8   8   7       27.39       21.63      9.07 o 
   9   8   7       70.59       67.16     13.11 o 
  10   8   7       31.79       35.53     10.01 o 
  11   8   7       36.33       33.25     11.51 o 
  12   8   7       22.57       23.48     15.05 o 
  13   8   7        8.34        3.15     23.59 o 
   0   9   7       22.04       11.56     12.21 o 
   1   9   7       49.61       43.59     14.32 o 
   2   9   7      263.28      225.88     12.04 o 
   3   9   7      160.23      141.56     10.62 o 
   4   9   7      255.85      258.22     11.83 o 
   5   9   7      395.13      418.17     15.22 o 
   6   9   7       15.52       17.63      7.77 o 
   7   9   7       59.76       59.85     13.67 o 
   8   9   7       61.21       72.84     13.98 o 
   9   9   7       13.86       19.63      9.80 o 
  10   9   7       15.23       11.38     10.72 o 
  11   9   7       16.85       25.59     12.35 o 
  12   9   7       18.59        9.06     20.11 o 
  13   9   7        9.86       47.99     38.75 o 
   0  10   7        7.49        3.36     11.99 o 
   1  10   7      284.81      303.96     13.45 o 
   2  10   7      119.25      107.53     11.21 o 
   3  10   7      134.25      142.05     12.25 o 
   4  10   7       97.11       99.25     18.34 o 
   5  10   7      147.87      140.21     12.22 o 
   6  10   7       52.51       55.11     12.89 o 
   7  10   7       40.18       36.55     10.81 o 
   8  10   7       62.23       64.09     12.98 o 
   9  10   7        8.39       10.35     10.15 o 
  10  10   7       52.22       66.83     13.15 o 
  11  10   7       17.48       41.50     19.36 o 
  12  10   7       13.62       33.40     30.16 o 
   0  11   7      135.22      138.87     20.81 o 
   1  11   7      193.45      205.01     13.47 o 
   2  11   7      174.65      178.73     12.90 o 
   3  11   7       61.65       48.59     16.86 o 
   4  11   7      149.26      139.79     14.13 o 
   5  11   7       56.52       68.06     16.38 o 
   6  11   7       33.76       22.53     11.10 o 
   7  11   7       14.42       22.09     11.42 o 
   8  11   7       67.05       74.93     17.89 o 
   9  11   7       15.61       27.77     11.98 o 
  10  11   7       11.38       12.14     13.45 o 
  11  11   7        1.27       -5.40     33.20 o 
   0  12   7      673.10      669.36     30.12 o 
   1  12   7       63.15       67.65     12.87 o 
   2  12   7      159.21      165.79     15.10 o 
   3  12   7       46.14       57.59     11.68 o 
   4  12   7       17.33        1.76     11.14 o 
   5  12   7       72.89       73.71     18.62 o 
   6  12   7       40.53       38.97     13.14 o 
   7  12   7       29.61       31.52     12.12 o 
   8  12   7       32.34       30.96     14.94 o 
   9  12   7        9.85       26.13     19.95 o 
  10  12   7       13.75       42.56     28.56 o 
   0  13   7       17.14       23.50     19.56 o 
   1  13   7       40.13       19.44     12.06 o 
   2  13   7       52.43       45.00     15.52 o 
   3  13   7       95.05       93.89     14.12 o 
   4  13   7       10.74       18.74     12.87 o 
   5  13   7       39.76       34.98     15.37 o 
   6  13   7       32.30       37.17     18.64 o 
   7  13   7       43.33       67.10     17.31 o 
   8  13   7       20.95       35.14     19.73 o 
   9  13   7       26.74        9.75     24.59 o 
   0  14   7        0.18       26.83     21.08 o 
   1  14   7       20.59        7.46     14.70 o 
   2  14   7       20.94       29.34     14.77 o 
   3  14   7       17.16       17.91     15.31 o 
   4  14   7       52.07       63.51     17.50 o 
   5  14   7        3.55       -6.02     18.64 o 
   6  14   7        5.20        4.51     22.07 o 
   7  14   7       14.83        0.95     22.08 o 
   8  14   7       31.52       41.42     44.14 o 
   0  15   7      118.90      138.91     34.85 o 
   1  15   7        5.35        9.48     16.67 o 
   2  15   7        9.67       12.10     18.85 o 
   3  15   7       16.52       49.38     20.43 o 
   4  15   7        8.57       39.01     25.34 o 
   5  15   7       13.38       24.50     32.00 o 
   6  15   7       17.14       63.52     47.01 o 
   0  16   7        4.88       47.09     65.71 o 
   1  16   7        9.55       40.88     25.66 o 
   2  16   7        8.76       27.37     25.12 o 
   3  16   7        6.53       37.49     32.68 o 
   0   0   8     1193.39     1394.39     45.56 o 
   1   0   8       78.52       77.10      6.90 o 
   2   0   8      575.62      610.37     14.91 o 
   3   0   8      167.14      196.22      7.86 o 
   4   0   8      182.97      208.31      8.36 o 
   5   0   8      163.83      143.00      9.37 o 
   6   0   8        7.89       12.83      6.94 o 
   7   0   8      307.14      347.09     13.28 o 
   8   0   8      265.12      270.50     12.89 o 
   9   0   8      925.51      938.19     33.55 o 
  10   0   8       26.02       40.72     12.51 o 
  11   0   8       61.73       53.92     18.47 o 
  12   0   8       69.46       60.37     20.53 o 
  13   0   8        6.62       16.82     14.53 o 
  14   0   8       29.20        9.05     22.92 o 
  15   0   8       34.45        9.73     36.75 o 
   0   1   8       61.70       53.62      7.03 o 
   1   1   8       34.43       42.02      4.31 o 
   2   1   8      315.26      468.52     36.89 o 
   3   1   8      164.12      197.82      5.73 o 
   4   1   8      206.41      206.34      5.83 o 
   5   1   8       40.46      100.63     29.08 o 
   6   1   8      204.15      202.87      7.04 o 
   7   1   8       93.97      104.96      6.89 o 
   8   1   8      147.95      141.30      9.20 o 
   9   1   8      129.56      105.44      9.09 o 
  10   1   8       78.33       53.56     30.03 o 
  11   1   8       44.91       57.33     12.06 o 
  12   1   8       25.23       46.46     11.36 o 
  13   1   8       37.95       59.02     12.56 o 
  14   1   8       39.67       45.86     15.85 o 
  15   1   8        5.58       33.64     28.34 o 
   0   2   8      395.86      437.95     10.80 o 
   1   2   8      994.14     1082.28     15.43 o 
   2   2   8       90.32       92.66      4.52 o 
   3   2   8      343.06      321.69      7.28 o 
   4   2   8      150.26      176.89      6.69 o 
   5   2   8      153.85      158.38      6.07 o 
   6   2   8      487.61      483.14     11.58 o 
   7   2   8      313.80      293.25      9.68 o 
   8   2   8      156.94      134.19      9.73 o 
   9   2   8       27.93       29.99      8.23 o 
  10   2   8      104.86      115.70     10.04 o 
  11   2   8       58.38       60.21     16.08 o 
  12   2   8       21.18       22.14     10.21 o 
  13   2   8       25.41       14.29     11.53 o 
  14   2   8       66.98       78.38     24.59 o 
  15   2   8       15.05        0.20     28.95 o 
   0   3   8      189.08      187.42      7.40 o 
   1   3   8      341.62      344.24      6.88 o 
   2   3   8      136.63      166.85      5.53 o 
   3   3   8      154.91      158.64      6.01 o 
   4   3   8      261.38      284.18     11.39 o 
   5   3   8      477.49      450.12     10.49 o 
   6   3   8      206.00      194.89      8.00 o 
   7   3   8       41.62       34.36      8.00 o 
   8   3   8      439.83      412.52     11.51 o 
   9   3   8       75.32       66.64      9.84 o 
  10   3   8       16.80        8.11      7.54 o 
  11   3   8       35.28       28.89     10.39 o 
  12   3   8      118.93      107.00     13.39 o 
  13   3   8       16.43       10.79     12.40 o 
  14   3   8       30.73       33.39     22.39 o 
  15   3   8       22.28       23.19     29.14 o 
   0   4   8      388.73      361.88     12.45 o 
   1   4   8      194.68      196.55      6.36 o 
   2   4   8      318.40      329.96      9.61 o 
   3   4   8      478.23      520.27     12.51 o 
   4   4   8      391.12      415.42     12.17 o 
   5   4   8      629.27      652.72     16.93 o 
   6   4   8      304.14      302.22      9.49 o 
   7   4   8      282.56      247.92      9.41 o 
   8   4   8       58.65       55.21     11.41 o 
   9   4   8       88.83       76.91      8.43 o 
  10   4   8       13.20        8.19      7.08 o 
  11   4   8       15.17       18.81      8.07 o 
  12   4   8       76.26       66.39     13.24 o 
  13   4   8       29.92       20.89     15.12 o 
  14   4   8        8.17       10.57     23.04 o 
   0   5   8      135.31      144.46     12.04 o 
   1   5   8       72.95       70.77      6.56 o 
   2   5   8      165.47      151.83      8.14 o 
   3   5   8      202.38      206.28      8.78 o 
   4   5   8      638.38      653.16     16.75 o 
   5   5   8      545.51      541.66     15.29 o 
   6   5   8      363.39      400.78     12.82 o 
   7   5   8      143.04      121.00      9.05 o 
   8   5   8      363.56      345.90     12.80 o 
   9   5   8      121.31      112.62     10.95 o 
  10   5   8      131.67      130.75     10.20 o 
  11   5   8       35.49       23.73     10.65 o 
  12   5   8       31.93        7.59     12.29 o 
  13   5   8       30.95        8.33     15.85 o 
  14   5   8       32.36       52.42     29.98 o 
   0   6   8        5.67        0.40      8.36 o 
   1   6   8      127.22      116.17      8.34 o 
   2   6   8      281.47      279.92      9.85 o 
   3   6   8      188.84      173.89      8.29 o 
   4   6   8      573.34      584.39     15.20 o 
   5   6   8      285.75      289.63     11.53 o 
   6   6   8      210.11      191.83     10.89 o 
   7   6   8       68.90       91.50     13.79 o 
   8   6   8      113.50      101.71      9.09 o 
   9   6   8      110.02       92.55     10.92 o 
  10   6   8       60.60       57.24     12.75 o 
  11   6   8       19.89        7.68      8.31 o 
  12   6   8       38.97       45.82     12.79 o 
  13   6   8        6.56       -5.74     20.60 o 
  14   6   8       13.76       14.95     41.58 o 
   0   7   8      157.41      134.00     15.05 o 
   1   7   8       80.91       79.44      9.13 o 
   2   7   8      334.87      319.02     11.07 o 
   3   7   8       61.48       58.76     10.46 o 
   4   7   8      167.85      157.90      9.63 o 
   5   7   8      293.51      298.40     11.83 o 
   6   7   8      164.05      157.97      9.99 o 
   7   7   8      333.63      301.22     12.42 o 
   8   7   8      157.44      149.76      8.98 o 
   9   7   8       38.06       40.29      8.56 o 
  10   7   8       52.75       53.73     12.90 o 
  11   7   8       19.54       18.66     10.82 o 
  12   7   8       14.49       12.58     12.98 o 
  13   7   8       10.13       15.03     22.31 o 
   0   8   8      134.39      103.55     21.84 o 
   1   8   8      178.19      176.27     12.06 o 
   2   8   8      434.13      446.12     14.91 o 
   3   8   8      380.23      378.30     12.84 o 
   4   8   8      155.12      155.43     10.68 o 
   5   8   8     1177.09     1194.86     36.38 o 
   6   8   8      110.11      107.44     12.54 o 
   7   8   8      285.00      272.75     12.52 o 
   8   8   8      101.49      104.49     13.85 o 
   9   8   8       15.41       18.18      7.50 o 
  10   8   8       28.33       35.97      9.92 o 
  11   8   8        4.50       -0.10     10.76 o 
  12   8   8        6.48        7.20     15.15 o 
  13   8   8        9.10       19.77     34.14 o 
   0   9   8      384.72      280.08     37.87 o 
   1   9   8      172.97      165.69     11.34 o 
   2   9   8       77.97       73.74     11.14 o 
   3   9   8      152.99      151.89     11.86 o 
   4   9   8      116.99      126.24     13.42 o 
   5   9   8      268.57      272.22     13.33 o 
   6   9   8      210.21      211.23     12.47 o 
   7   9   8       36.49       40.77     11.72 o 
   8   9   8       10.97        6.87      8.95 o 
   9   9   8       54.18       61.88     15.82 o 
  10   9   8       52.24       65.01     14.03 o 
  11   9   8        1.26       10.85     12.98 o 
  12   9   8       19.75        3.33     23.43 o 
   0  10   8        8.64        5.67     12.31 o 
   1  10   8      255.35      265.90     13.77 o 
   2  10   8       68.23       63.38     14.97 o 
   3  10   8       30.47       24.79     10.62 o 
   4  10   8       23.69       33.46     10.89 o 
   5  10   8       46.12       78.90     18.55 o 
   6  10   8       35.45       38.14     11.08 o 
   7  10   8       61.65       67.24     16.36 o 
   8  10   8       19.45       30.55     10.02 o 
   9  10   8       25.71       31.03     10.60 o 
  10  10   8       14.16       53.99     14.09 o 
  11  10   8        2.88        2.14     20.17 o 
  12  10   8        3.30      -14.51     27.17 o 
   0  11   8       19.49        2.24     14.08 o 
   1  11   8       18.55       16.52      9.87 o 
   2  11   8       41.60       27.13     17.78 o 
   3  11   8       62.54       73.51     13.16 o 
   4  11   8        5.68       -2.03     12.18 o 
   5  11   8       67.52       66.14     17.95 o 
   6  11   8       16.87       15.27     11.91 o 
   7  11   8       42.18       59.97     12.47 o 
   8  11   8       10.19        7.40     11.73 o 
   9  11   8        2.33       -2.15     13.64 o 
  10  11   8        8.80       19.80     16.44 o 
  11  11   8       14.17       -8.73     24.62 o 
   0  12   8       43.30        0.84     16.96 o 
   1  12   8       18.12        8.43     11.10 o 
   2  12   8       36.16       57.82     15.01 o 
   3  12   8       91.59       88.56     16.13 o 
   4  12   8       45.59       37.73     14.01 o 
   5  12   8       76.60      107.71     26.06 o 
   6  12   8       48.61       34.13     15.63 o 
   7  12   8        6.54        4.63     14.59 o 
   8  12   8        5.33       33.27     16.92 o 
   9  12   8        6.72       25.45     19.84 o 
  10  12   8        1.56       24.60     31.89 o 
   0  13   8        5.46       -4.73     18.00 o 
   1  13   8       12.70       24.51     13.21 o 
   2  13   8       35.63       37.56     12.59 o 
   3  13   8       22.81       30.65     12.62 o 
   4  13   8       36.50       30.86     14.70 o 
   5  13   8       41.12       31.77     15.54 o 
   6  13   8        8.40       25.08     19.01 o 
   7  13   8        7.02       37.55     30.42 o 
   8  13   8       10.72       23.49     30.19 o 
   9  13   8        6.56       -8.32     24.48 o 
   0  14   8       84.75       89.28     40.31 o 
   1  14   8       29.34       17.23     14.75 o 
   2  14   8       32.97       22.92     14.34 o 
   3  14   8       32.60       45.15     15.51 o 
   4  14   8        3.55       -5.79     17.35 o 
   5  14   8       12.08        1.03     22.91 o 
   6  14   8       43.63       39.72     21.91 o 
   7  14   8        9.59       16.37     31.80 o 
   0  15   8       97.45      118.31     30.47 o 
   1  15   8       14.77       26.14     20.72 o 
   2  15   8       40.18       36.51     22.03 o 
   3  15   8       11.55       46.83     27.46 o 
   4  15   8       12.57        9.58     32.08 o 
   5  15   8        4.14       50.93     90.19 o 
   1   0   9      260.42      326.83     11.40 o 
   2   0   9      300.38      419.90     22.60 o 
   3   0   9      508.67      484.17     14.92 o 
   4   0   9      431.92      377.84     11.56 o 
   5   0   9       68.44       66.11      8.86 o 
   6   0   9       33.39       34.50      7.77 o 
   7   0   9      396.47      394.91     14.69 o 
   8   0   9      121.61      113.04     11.31 o 
   9   0   9       37.28       54.87     21.05 o 
  10   0   9       83.58       81.19     16.31 o 
  11   0   9       67.04       61.50     16.79 o 
  12   0   9       11.00        9.22     14.16 o 
  13   0   9      120.61      126.42     24.84 o 
  14   0   9        6.95       96.24     35.53 o 
  15   0   9       38.07       79.79     38.22 o 
   0   1   9      465.68      457.97     11.61 o 
   1   1   9      222.70      213.21      6.01 o 
   2   1   9      179.24      169.82      5.97 o 
   3   1   9      500.64      492.23      9.73 o 
   4   1   9      188.89      196.46      7.11 o 
   5   1   9      278.72      298.89      8.86 o 
   6   1   9       96.77       97.08      7.14 o 
   7   1   9       45.55       52.24      9.52 o 
   8   1   9       16.56       16.57      6.67 o 
   9   1   9       83.50       83.52      9.02 o 
  10   1   9       79.67       66.07     20.57 o 
  11   1   9       19.27       44.11     21.04 o 
  12   1   9       28.44       11.16     11.11 o 
  13   1   9       11.27       12.48     11.87 o 
  14   1   9       50.59       64.92     26.89 o 
  15   1   9        6.14       18.34     23.13 o 
   0   2   9      968.37      907.85     18.97 o 
   1   2   9       88.23      105.28      5.43 o 
   2   2   9      702.05      772.49     12.37 o 
   3   2   9      202.63      208.84      6.90 o 
   4   2   9      193.89      189.35      6.76 o 
   5   2   9      283.20      251.70      8.31 o 
   6   2   9      436.40      435.60     13.26 o 
   7   2   9      212.73      200.66      9.49 o 
   8   2   9      464.15      472.83     13.53 o 
   9   2   9       40.42       35.95     16.63 o 
  10   2   9       25.52       28.39      9.89 o 
  11   2   9      172.05      175.18     15.24 o 
  12   2   9       50.69       63.98     16.11 o 
  13   2   9       30.55       31.03     13.46 o 
  14   2   9       20.17       53.90     30.03 o 
  15   2   9       33.37       49.63     29.84 o 
   0   3   9      190.39      249.71     11.63 o 
   1   3   9      175.99      228.36     12.15 o 
   2   3   9      276.64      270.52      7.06 o 
   3   3   9      728.65      742.63     14.49 o 
   4   3   9      111.85      109.24      7.49 o 
   5   3   9       71.55       60.05     10.74 o 
   6   3   9      181.51      174.45      8.48 o 
   7   3   9      142.43      153.18      9.22 o 
   8   3   9      162.78      143.35      9.32 o 
   9   3   9      326.87      321.97     12.43 o 
  10   3   9      204.11      216.64     12.00 o 
  11   3   9       62.60       83.87     18.09 o 
  12   3   9       25.32       20.51     11.46 o 
  13   3   9       59.25       53.27     17.31 o 
  14   3   9        3.32       -2.84     30.03 o 
   0   4   9      139.38      167.52      9.94 o 
   1   4   9      240.65      253.68      7.74 o 
   2   4   9      160.81      178.29      8.98 o 
   3   4   9       80.63       82.16     10.01 o 
   4   4   9      763.55      771.66     18.41 o 
   5   4   9       26.23       25.97      8.87 o 
   6   4   9       55.29       51.38      8.18 o 
   7   4   9       72.90       75.35      7.65 o 
   8   4   9      416.28      447.29     15.94 o 
   9   4   9       40.48       42.09     12.22 o 
  10   4   9      148.47      139.41     10.79 o 
  11   4   9       81.97       75.49     13.01 o 
  12   4   9       49.08       48.05     14.63 o 
  13   4   9        4.77       -9.20     15.93 o 
  14   4   9       30.60       -8.13     31.22 o 
   0   5   9       78.86       76.97     12.14 o 
   1   5   9      425.67      435.38     12.81 o 
   2   5   9      184.21      198.21      8.67 o 
   3   5   9       48.31       44.06      9.19 o 
   4   5   9       75.34       82.34      8.11 o 
   5   5   9      211.43      213.38     10.20 o 
   6   5   9       80.52      102.45     16.09 o 
   7   5   9      477.85      453.92     12.44 o 
   8   5   9       67.00       76.16      8.72 o 
   9   5   9       89.78       82.82     10.59 o 
  10   5   9       97.29       89.53     10.66 o 
  11   5   9       23.95        3.71      9.79 o 
  12   5   9       19.98       13.10      9.56 o 
  13   5   9       12.81       11.29     21.38 o 
  14   5   9       11.68       32.57     35.72 o 
   0   6   9      110.03      111.72     12.88 o 
   1   6   9      250.73      252.32     11.26 o 
   2   6   9      216.06      219.72     10.21 o 
   3   6   9      131.64      148.45      8.83 o 
   4   6   9       51.51       53.03      9.21 o 
   5   6   9      196.22      185.65     10.91 o 
   6   6   9      492.69      453.61     15.08 o 
   7   6   9      102.05       94.20      9.62 o 
   8   6   9      106.16      104.55      9.29 o 
   9   6   9      143.24      149.37     10.35 o 
  10   6   9       27.14       24.19      9.71 o 
  11   6   9        6.22        1.17     10.40 o 
  12   6   9       10.44        8.99     16.28 o 
  13   6   9        7.64       -2.14     25.50 o 
   0   7   9      666.35      667.01     34.81 o 
   1   7   9       69.71       81.64     14.77 o 
   2   7   9      413.78      413.46     14.54 o 
   3   7   9      193.88      179.86     10.25 o 
   4   7   9      210.51      246.27     12.60 o 
   5   7   9      366.57      353.79     13.66 o 
   6   7   9      198.16      193.19     11.27 o 
   7   7   9       32.44       19.30      9.65 o 
   8   7   9       35.76       34.15     10.89 o 
   9   7   9      140.85      127.68      9.82 o 
  10   7   9       22.83       14.72      8.61 o 
  11   7   9       49.83       77.73     24.85 o 
  12   7   9       27.61       41.27     17.36 o 
  13   7   9       44.38       81.72     29.92 o 
   0   8   9      301.99      295.33     18.46 o 
   1   8   9       55.36       65.43     11.75 o 
   2   8   9      229.51      205.06     14.31 o 
   3   8   9      305.25      311.33     14.29 o 
   4   8   9      309.57      284.95     13.85 o 
   5   8   9       61.14       64.64     11.06 o 
   6   8   9      132.70      129.01     10.82 o 
   7   8   9       92.45       88.00     11.51 o 
   8   8   9        8.14       15.53      7.96 o 
   9   8   9        7.82        9.55      8.21 o 
  10   8   9       39.43       31.59     11.46 o 
  11   8   9       10.89        8.75     12.77 o 
  12   8   9        8.65       11.91     18.86 o 
   0   9   9       16.53        4.28     12.40 o 
   1   9   9       77.19       80.90     13.05 o 
   2   9   9      105.64      109.39     11.08 o 
   3   9   9      182.51      162.48     14.25 o 
   4   9   9       66.99       84.75     14.54 o 
   5   9   9       37.42       32.87     12.56 o 
   6   9   9       47.97       39.05     15.52 o 
   7   9   9      136.45      135.00     14.16 o 
   8   9   9        6.47       11.15     10.52 o 
   9   9   9       17.42       20.65      8.48 o 
  10   9   9       58.48       58.23     14.82 o 
  11   9   9        9.67        3.48     14.68 o 
  12   9   9        3.64       -4.11     30.50 o 
   0  10   9       32.48       27.84     13.65 o 
   1  10   9      219.62      206.19     13.76 o 
   2  10   9       31.32       16.11     11.79 o 
   3  10   9       90.75       78.11     17.83 o 
   4  10   9       71.91       68.36     15.73 o 
   5  10   9       54.69       39.75     18.70 o 
   6  10   9       80.80       81.56     14.82 o 
   7  10   9       52.18       56.55     14.22 o 
   8  10   9       12.88       16.29     10.63 o 
   9  10   9       45.82       49.47     12.43 o 
  10  10   9       13.86       21.39     14.19 o 
  11  10   9        7.16       -6.71     22.27 o 
   0  11   9       53.59       52.38     17.44 o 
   1  11   9       20.79       -0.78     10.16 o 
   2  11   9      100.30       67.71     36.90 o 
   3  11   9       25.52       -1.90     11.21 o 
   4  11   9       88.75       74.48     18.47 o 
   5  11   9       56.53       73.01     18.59 o 
   6  11   9       14.09       14.12     13.30 o 
   7  11   9       70.66       86.38     19.52 o 
   8  11   9       10.57       36.28     14.43 o 
   9  11   9       12.98       29.50     18.57 o 
  10  11   9        3.77        0.06     23.92 o 
   0  12   9        3.36        3.10     15.65 o 
   1  12   9       54.65       40.58     14.90 o 
   2  12   9       22.18       15.07     11.99 o 
   3  12   9       28.95       19.69     12.92 o 
   4  12   9       36.57       15.56     14.72 o 
   5  12   9       18.33       22.52     13.89 o 
   6  12   9       18.51       22.15     15.23 o 
   7  12   9       42.70       60.90     21.25 o 
   8  12   9        5.07       15.36     21.00 o 
   9  12   9       11.12       20.76     26.55 o 
   0  13   9       50.35       23.04     21.74 o 
   1  13   9       22.60       13.45     13.37 o 
   2  13   9       10.45       28.39     15.55 o 
   3  13   9       33.37       23.25     16.63 o 
   4  13   9       12.60       -1.75     16.01 o 
   5  13   9        8.18       22.57     17.55 o 
   6  13   9        3.17        8.97     20.88 o 
   7  13   9       23.43       37.10     27.86 o 
   8  13   9        4.55       15.96     36.68 o 
   0  14   9        7.65       -2.31     20.32 o 
   1  14   9       29.65       25.64     17.81 o 
   2  14   9       12.02       26.72     18.05 o 
   3  14   9        3.64       10.90     24.65 o 
   4  14   9       17.82        2.58     23.84 o 
   5  14   9       32.81       11.30     24.17 o 
   6  14   9       27.87       20.24     32.88 o 
   0  15   9       13.01       33.03     35.09 o 
   1  15   9       14.09       57.15     30.34 o 
   2  15   9       16.72       22.81     26.23 o 
   3  15   9       31.73       31.39     29.67 o 
   0   0  10     1273.64     1377.25     48.46 o 
   1   0  10      264.99      282.52     11.49 o 
   2   0  10       48.54       48.77      6.79 o 
   3   0  10       93.90       81.24      8.44 o 
   4   0  10      139.28      168.19     11.99 o 
   5   0  10       27.47       27.76      9.44 o 
   6   0  10      186.99      170.10     12.30 o 
   7   0  10      248.24      240.79     13.61 o 
   8   0  10       51.52       59.55     19.37 o 
   9   0  10      133.86      117.44     18.83 o 
  10   0  10       11.89       11.09     14.54 o 
  11   0  10        2.38        5.01     16.37 o 
  12   0  10       48.23       36.90     18.87 o 
  13   0  10        4.62       19.75     19.37 o 
  14   0  10        3.89        0.13     29.83 o 
   0   1  10      253.96      262.48      9.22 o 
   1   1  10     1382.43     1499.13     22.58 o 
   2   1  10      391.12      530.27     16.63 o 
   3   1  10      231.09      196.19      7.43 o 
   4   1  10      158.00      148.48      7.13 o 
   5   1  10      213.59      211.70      8.13 o 
   6   1  10       32.24       74.11     17.24 o 
   7   1  10      196.36      204.52      8.97 o 
   8   1  10       96.12       81.88      9.75 o 
   9   1  10       84.03       71.41     10.60 o 
  10   1  10       67.08       58.65     11.12 o 
  11   1  10      105.82      114.95     15.43 o 
  12   1  10        9.43       14.64     11.21 o 
  13   1  10       23.52       23.61     15.76 o 
  14   1  10       16.72       29.50     22.18 o 
   0   2  10       36.91       52.37      8.79 o 
   1   2  10     1102.34     1133.38     17.62 o 
   2   2  10      405.31      468.46      9.73 o 
   3   2  10      387.84      356.61     11.44 o 
   4   2  10      122.08      137.32      6.99 o 
   5   2  10      665.13      627.16     15.30 o 
   6   2  10      156.80      211.87     45.32 o 
   7   2  10       73.45       61.48     12.62 o 
   8   2  10      136.80      148.09     10.00 o 
   9   2  10      105.93      107.72      9.79 o 
  10   2  10       95.56       89.63     10.25 o 
  11   2  10       55.69       55.14     17.76 o 
  12   2  10       12.61       10.94     11.47 o 
  13   2  10       26.32       49.03     21.19 o 
  14   2  10       24.53       20.14     33.08 o 
   0   3  10      106.40      102.38      8.27 o 
   1   3  10       80.31       98.87      8.35 o 
   2   3  10      168.40      209.53      8.44 o 
   3   3  10      199.45      223.40      8.42 o 
   4   3  10       52.15       53.64      6.23 o 
   5   3  10      236.86      234.64      9.40 o 
   6   3  10      323.88      300.30     12.04 o 
   7   3  10       83.42       93.97      9.00 o 
   8   3  10       24.89       20.22      9.84 o 
   9   3  10      142.28      135.63     10.92 o 
  10   3  10      130.76      135.00     13.87 o 
  11   3  10       18.69       13.53      9.42 o 
  12   3  10       22.47       31.98     14.67 o 
  13   3  10        3.44       21.11     21.49 o 
  14   3  10       13.73       15.21     35.26 o 
   0   4  10      283.71      278.60     12.14 o 
   1   4  10      113.58      118.85      7.33 o 
   2   4  10      242.90      226.92      9.49 o 
   3   4  10       24.30       19.74      7.83 o 
   4   4  10     1192.15     1247.06     27.14 o 
   5   4  10      290.42      267.29     11.20 o 
   6   4  10       97.66       96.85      8.45 o 
   7   4  10       26.73       12.65      9.71 o 
   8   4  10      100.68      100.20      9.88 o 
   9   4  10       23.04       25.25     10.76 o 
  10   4  10       34.00       18.84     11.25 o 
  11   4  10       36.82       22.32     12.61 o 
  12   4  10       18.73        6.79      9.33 o 
  13   4  10       15.40       71.41     29.03 o 
  14   4  10       24.22        6.66     47.73 o 
   0   5  10       29.96       37.85     15.23 o 
   1   5  10      106.00      116.15     10.08 o 
   2   5  10      265.74      274.74     12.25 o 
   3   5  10      212.35      220.15     10.36 o 
   4   5  10      182.69      175.26     10.07 o 
   5   5  10       52.47       56.94     12.59 o 
   6   5  10       97.59       85.75     11.75 o 
   7   5  10       96.19       87.01      9.60 o 
   8   5  10       68.78       64.81     10.96 o 
   9   5  10      140.03      128.60     10.63 o 
  10   5  10       11.98        4.76      8.58 o 
  11   5  10       49.23       47.86     12.42 o 
  12   5  10       11.50       -4.90     13.57 o 
  13   5  10        6.79       -2.48     26.28 o 
   0   6  10      177.39      158.04     17.60 o 
   1   6  10       14.95        7.50      7.82 o 
   2   6  10      313.16      307.12     12.37 o 
   3   6  10      141.94      144.13     10.88 o 
   4   6  10      316.39      330.11     13.04 o 
   5   6  10      179.59      173.69     11.51 o 
   6   6  10      550.09      512.21     16.06 o 
   7   6  10       86.60       84.05      9.96 o 
   8   6  10       75.40       71.74      9.30 o 
   9   6  10       82.06       70.24     10.15 o 
  10   6  10       20.79       19.24      9.28 o 
  11   6  10       49.28       45.73     14.21 o 
  12   6  10        7.70        9.15     22.19 o 
  13   6  10       24.56       19.76     30.65 o 
   0   7  10      304.98      296.84     20.11 o 
   1   7  10      409.51      393.16     15.58 o 
   2   7  10      123.40      121.43     11.71 o 
   3   7  10      122.33      132.60     12.71 o 
   4   7  10       17.56        2.14      7.94 o 
   5   7  10      307.54      258.74     12.70 o 
   6   7  10       57.46      106.71     32.46 o 
   7   7  10       82.07       85.92     11.94 o 
   8   7  10        9.10        2.66      8.17 o 
   9   7  10        9.57       14.88      8.44 o 
  10   7  10        8.40        6.14      9.58 o 
  11   7  10       76.95       77.85     19.43 o 
  12   7  10       15.63       12.12     22.96 o 
   0   8  10      148.61      161.07     18.92 o 
   1   8  10       36.07       25.88     14.34 o 
   2   8  10       68.78       57.75     12.24 o 
   3   8  10       43.92       36.76     12.02 o 
   4   8  10       38.95       34.55     12.55 o 
   5   8  10       21.62       18.54     10.03 o 
   6   8  10       54.25       51.33     13.63 o 
   7   8  10       21.84       20.74      9.70 o 
   8   8  10       54.38       78.22     11.96 o 
   9   8  10       53.23       75.57     17.91 o 
  10   8  10        8.32       -0.01     11.37 o 
  11   8  10        4.34        6.38     17.97 o 
  12   8  10       11.12        9.56     24.54 o 
   0   9  10      203.53      169.08     19.75 o 
   1   9  10      186.58      171.62     12.51 o 
   2   9  10      171.89      154.02     12.20 o 
   3   9  10      209.79      201.63     13.99 o 
   4   9  10       25.66        7.83     10.57 o 
   5   9  10      111.29       96.58     12.95 o 
   6   9  10      102.59      103.29     15.11 o 
   7   9  10       17.06       27.24     11.77 o 
   8   9  10       31.54       31.00     11.27 o 
   9   9  10       60.03       65.95     13.09 o 
  10   9  10        6.52       16.32     15.10 o 
  11   9  10       15.09      -19.73     22.96 o 
   0  10  10        3.74        6.16     13.33 o 
   1  10  10       47.47       14.57     14.50 o 
   2  10  10       35.79       17.11     12.38 o 
   3  10  10       67.61       61.89     18.11 o 
   4  10  10      103.27       98.04     14.82 o 
   5  10  10       24.08       18.00     12.48 o 
   6  10  10       13.38        8.00     12.22 o 
   7  10  10       24.03       38.15     12.94 o 
   8  10  10       17.54        8.98     11.72 o 
   9  10  10       13.31       29.78     18.87 o 
  10  10  10        5.76       -4.77     28.25 o 
   0  11  10        2.11       -4.23     14.68 o 
   1  11  10       91.34       91.66     13.29 o 
   2  11  10       32.64       17.07     11.31 o 
   3  11  10       61.97       51.59     17.10 o 
   4  11  10       97.28      100.26     17.83 o 
   5  11  10       89.67      112.58     17.02 o 
   6  11  10       68.25       68.24     24.29 o 
   7  11  10       69.07       90.15     20.49 o 
   8  11  10        2.94       24.25     17.72 o 
   9  11  10        6.28       18.38     21.90 o 
   0  12  10       23.09       27.32     23.40 o 
   1  12  10       11.44        8.77     12.49 o 
   2  12  10       22.72       36.38     12.62 o 
   3  12  10       10.10       21.87     15.33 o 
   4  12  10       12.96       19.49     16.33 o 
   5  12  10       30.09       27.03     15.65 o 
   6  12  10        8.62       26.48     17.46 o 
   7  12  10       16.03       38.19     27.85 o 
   8  12  10       11.03       21.31     35.93 o 
   0  13  10        7.98        6.19     23.24 o 
   1  13  10       12.94        9.16     15.03 o 
   2  13  10       12.42       20.59     21.64 o 
   3  13  10        6.93       -6.80     17.93 o 
   4  13  10        9.96       20.65     24.63 o 
   5  13  10        2.85       30.91     31.99 o 
   6  13  10        7.88       25.47     31.77 o 
   7  13  10        6.75       88.75     99.69 o 
   0  14  10        1.84       25.96     28.88 o 
   1  14  10       15.07       19.24     19.30 o 
   2  14  10       42.94       35.24     29.35 o 
   3  14  10       10.67       17.55     25.18 o 
   4  14  10       20.29        2.70     28.24 o 
   5  14  10       16.76       17.97     50.09 o 
   1   0  11      520.26      628.08     16.14 o 
   2   0  11     1161.25      985.80     44.94 o 
   3   0  11       36.65       38.91     12.34 o 
   4   0  11       36.13       52.00     10.83 o 
   5   0  11      125.25      128.14     10.87 o 
   6   0  11        5.02       -2.72      8.57 o 
   7   0  11       92.57      101.41     12.14 o 
   8   0  11        7.97        4.19      8.73 o 
   9   0  11      120.97      110.13     16.82 o 
  10   0  11        0.66       17.68     15.92 o 
  11   0  11       36.13       39.07     17.70 o 
  12   0  11       11.21       12.96     18.73 o 
  13   0  11        4.20       -0.23     34.82 o 
   0   1  11      844.01      786.96     18.33 o 
   1   1  11       29.20       30.76      5.77 o 
   2   1  11      274.23      277.83      8.75 o 
   3   1  11      176.28      176.95      7.23 o 
   4   1  11      189.26      194.98      9.50 o 
   5   1  11      208.68      183.64      8.58 o 
   6   1  11      204.54      218.81      9.87 o 
   7   1  11      117.23      108.80      9.18 o 
   8   1  11      145.55      150.03     10.35 o 
   9   1  11       48.28       49.18     12.58 o 
  10   1  11       36.94       27.64     10.82 o 
  11   1  11       26.76       13.94     11.22 o 
  12   1  11       48.14       64.99     20.45 o 
  13   1  11       35.07       44.90     21.06 o 
   0   2  11      427.93      590.20     28.19 o 
   1   2  11      248.36      253.58      7.62 o 
   2   2  11      201.03      210.67      8.09 o 
   3   2  11      174.62      201.55      9.53 o 
   4   2  11      102.52      102.48      7.49 o 
   5   2  11       57.25       53.20      8.38 o 
   6   2  11       15.20        7.37      6.57 o 
   7   2  11      128.30      114.14     11.59 o 
   8   2  11       39.11       42.31      9.91 o 
   9   2  11       89.11       86.04      9.86 o 
  10   2  11       20.92        4.80      9.91 o 
  11   2  11       15.75       10.48      9.71 o 
  12   2  11       21.87        0.89     16.07 o 
  13   2  11       28.49       33.82     23.90 o 
   0   3  11       13.46       20.25      7.56 o 
   1   3  11      117.44      145.10      8.01 o 
   2   3  11      366.32      351.48     10.54 o 
   3   3  11       19.01       12.24      7.86 o 
   4   3  11      386.32      382.71     12.08 o 
   5   3  11       65.00       60.37      9.58 o 
   6   3  11      399.66      402.06     13.24 o 
   7   3  11      227.33      224.41     11.26 o 
   8   3  11       35.11       42.49     13.94 o 
   9   3  11      137.63      137.00     11.17 o 
  10   3  11       16.47        9.85     10.10 o 
  11   3  11       47.34       62.79     12.93 o 
  12   3  11        5.56       18.16     18.63 o 
  13   3  11       34.76       45.26     26.15 o 
   0   4  11      105.73      107.48     13.32 o 
   1   4  11      243.85      252.20      9.71 o 
   2   4  11       81.84       82.63      7.85 o 
   3   4  11      357.96      356.90     12.66 o 
   4   4  11      889.87      856.53     20.99 o 
   5   4  11      114.69      110.04     11.46 o 
   6   4  11       99.50       91.01      8.72 o 
   7   4  11       90.15       86.17      9.29 o 
   8   4  11       70.07       73.72     11.06 o 
   9   4  11      124.02      120.49     10.89 o 
  10   4  11       47.61       33.63     21.56 o 
  11   4  11       56.05       53.26     20.74 o 
  12   4  11       18.20       16.86     21.51 o 
  13   4  11        7.89       24.73     23.84 o 
   0   5  11       40.52       36.47     15.46 o 
   1   5  11       85.09      132.30     35.39 o 
   2   5  11       52.81       50.75     10.98 o 
   3   5  11       50.29       51.79     13.25 o 
   4   5  11      141.06      136.60     10.84 o 
   5   5  11        0.34       17.99      8.18 o 
   6   5  11       57.01       59.60     11.69 o 
   7   5  11       51.73       45.89     11.09 o 
   8   5  11      135.75      126.61     10.62 o 
   9   5  11       14.27        6.48      9.11 o 
  10   5  11       18.81        9.66      9.92 o 
  11   5  11       31.61       15.44     17.63 o 
  12   5  11       41.52       30.14     24.37 o 
  13   5  11       27.51      -24.09     31.58 o 
   0   6  11        2.25        2.20     11.59 o 
   1   6  11       85.15       85.99     10.48 o 
   2   6  11       45.38       49.03     12.24 o 
   3   6  11      381.19      389.25     15.97 o 
   4   6  11       32.71       29.95     10.85 o 
   5   6  11      155.00      154.52     11.77 o 
   6   6  11       48.52       64.12     14.16 o 
   7   6  11       38.50       43.69     10.16 o 
   8   6  11       37.38       36.53     11.06 o 
   9   6  11       20.40       11.36      9.30 o 
  10   6  11       18.75        5.37      9.30 o 
  11   6  11       14.61       -3.30     17.18 o 
  12   6  11       54.07       93.70     40.90 o 
   0   7  11       92.64       86.54     16.45 o 
   1   7  11      265.27      236.37     12.92 o 
   2   7  11       79.83       74.46     18.97 o 
   3   7  11       77.90       74.51     15.02 o 
   4   7  11      158.17      136.41     12.68 o 
   5   7  11       43.62       43.40     12.92 o 
   6   7  11       46.77       54.69     13.75 o 
   7   7  11       68.43       64.17     13.93 o 
   8   7  11       37.77       39.96     10.56 o 
   9   7  11       35.78       13.82     11.14 o 
  10   7  11       23.96       16.74     11.79 o 
  11   7  11       35.76       36.13     23.76 o 
  12   7  11       15.65       14.45     36.29 o 
   0   8  11       15.26       20.65     13.85 o 
   1   8  11      139.56      116.98     13.88 o 
   2   8  11       67.47       64.49     13.26 o 
   3   8  11      102.57      101.32     15.83 o 
   4   8  11      115.43      111.96     15.52 o 
   5   8  11      104.18       90.46     15.34 o 
   6   8  11       41.88       50.60     16.93 o 
   7   8  11       41.13       32.24     12.03 o 
   8   8  11       36.42       40.52     11.53 o 
   9   8  11       31.09       31.63     10.08 o 
  10   8  11        9.96       13.23     17.15 o 
  11   8  11       22.62       11.94     20.39 o 
   0   9  11       39.48       -0.53     22.13 o 
   1   9  11       34.39       16.33     11.26 o 
   2   9  11       63.89       51.77     13.43 o 
   3   9  11       46.25       45.83     15.11 o 
   4   9  11       90.83       86.63     16.20 o 
   5   9  11       36.24       33.46     12.20 o 
   6   9  11       42.11       31.56     13.97 o 
   7   9  11       13.12       19.91     11.41 o 
   8   9  11       72.11       81.76     14.13 o 
   9   9  11       87.58       77.96     29.90 o 
  10   9  11        3.33       -1.03     22.11 o 
   0  10  11        2.19       -3.09     16.10 o 
   1  10  11       51.00       48.94     13.28 o 
   2  10  11       42.75       43.52     14.67 o 
   3  10  11       27.67       35.59     13.30 o 
   4  10  11      113.68      110.89     18.16 o 
   5  10  11       49.21       55.17     17.19 o 
   6  10  11       10.19       12.73     14.32 o 
   7  10  11       21.25       35.56     14.21 o 
   8  10  11       20.73        5.77     17.58 o 
   9  10  11        3.04       -6.99     32.50 o 
   0  11  11       45.81       26.33     18.58 o 
   1  11  11       52.82       60.33     17.22 o 
   2  11  11        9.39       18.82     14.49 o 
   3  11  11       15.09        0.85     14.61 o 
   4  11  11       75.85       87.43     19.13 o 
   5  11  11       18.16       11.73     15.76 o 
   6  11  11       10.31        3.24     16.73 o 
   7  11  11       15.87       15.68     22.27 o 
   8  11  11       17.71       10.42     28.38 o 
   0  12  11       30.48       37.46     22.06 o 
   1  12  11       17.95       -3.01     14.63 o 
   2  12  11       46.28       49.14     21.43 o 
   3  12  11        9.12       23.82     18.45 o 
   4  12  11       32.22       32.21     20.55 o 
   5  12  11       42.39       27.36     25.73 o 
   6  12  11       57.62       58.38     47.30 o 
   7  12  11       31.21       37.42     32.86 o 
   0  13  11        7.25        3.30     26.42 o 
   1  13  11       11.75       16.17     19.68 o 
   2  13  11       21.29        2.41     20.54 o 
   3  13  11       20.35       19.22     26.44 o 
   4  13  11       14.60       28.98     28.89 o 
   5  13  11       16.38       16.86     31.19 o 
   0  14  11       31.95       -2.39     28.23 o 
   1  14  11       23.22        4.56     20.16 o 
   2  14  11       12.84       30.61     34.80 o 
   0   0  12       71.39       65.41     14.59 o 
   1   0  12      366.63      420.41     13.94 o 
   2   0  12       63.82      107.05     34.94 o 
   3   0  12      186.13      221.46     13.66 o 
   4   0  12       40.29       49.06     11.73 o 
   5   0  12       28.02       39.95     12.80 o 
   6   0  12       18.15       19.05     10.01 o 
   7   0  12       78.77       67.17     13.20 o 
   8   0  12       16.56       10.71     10.14 o 
   9   0  12       48.06       51.31     14.98 o 
  10   0  12        6.51       -6.67     16.35 o 
  11   0  12       18.75       32.50     21.00 o 
  12   0  12        2.29      -13.69     31.90 o 
  13   0  12        1.21      -36.27     49.17 o 
   0   1  12      582.04      559.71     16.05 o 
   1   1  12      236.29      228.97      7.86 o 
   2   1  12      345.26      327.76     10.07 o 
   3   1  12      101.98      127.96      8.38 o 
   4   1  12       82.51       78.26      9.07 o 
   5   1  12       81.82       95.56      9.76 o 
   6   1  12      149.20      159.92      9.45 o 
   7   1  12       45.15       38.92      9.58 o 
   8   1  12       86.57       80.48      9.68 o 
   9   1  12       32.66       17.11     11.20 o 
  10   1  12       67.30       79.53     29.40 o 
  11   1  12       24.58       16.77     14.15 o 
  12   1  12        3.58       -9.19     25.09 o 
  13   1  12       20.73       27.14     21.99 o 
   0   2  12      204.14      173.47     10.73 o 
   1   2  12      167.77      202.68      9.27 o 
   2   2  12      291.85      300.12     10.36 o 
   3   2  12      188.46      209.83      8.66 o 
   4   2  12      147.93      143.51      8.26 o 
   5   2  12      864.07      786.02     20.93 o 
   6   2  12       39.84       47.70     10.19 o 
   7   2  12       52.89       62.65     16.04 o 
   8   2  12       41.46       44.11     12.73 o 
   9   2  12      176.74      148.81     13.02 o 
  10   2  12       11.47        6.27     11.38 o 
  11   2  12        9.68       16.19     14.29 o 
  12   2  12       13.26       15.41     22.80 o 
  13   2  12       10.59       55.72     25.15 o 
   0   3  12      356.62      337.94     13.93 o 
   1   3  12      207.92      215.90      9.41 o 
   2   3  12      203.73      202.38      9.69 o 
   3   3  12      589.79      547.95     14.32 o 
   4   3  12      135.93      132.73      8.42 o 
   5   3  12      186.40      161.20     10.60 o 
   6   3  12       44.47       37.05     11.42 o 
   7   3  12       39.59       43.34     13.52 o 
   8   3  12      153.89      128.54     11.40 o 
   9   3  12       14.14        9.73      8.71 o 
  10   3  12       10.76       12.20     11.50 o 
  11   3  12       10.50       -0.24     16.97 o 
  12   3  12       10.01       27.62     22.75 o 
   0   4  12      132.25      128.65     15.28 o 
   1   4  12       61.27       62.36      9.24 o 
   2   4  12      121.11      134.44      9.77 o 
   3   4  12       73.75       73.31     11.45 o 
   4   4  12      504.98      516.33     16.64 o 
   5   4  12      129.37      130.32     10.16 o 
   6   4  12       46.10       48.03     15.88 o 
   7   4  12       68.72       66.63     12.23 o 
   8   4  12       11.84        8.98      8.49 o 
   9   4  12        2.89       -4.10      9.49 o 
  10   4  12       40.41       48.55     14.29 o 
  11   4  12       30.52       42.12     17.88 o 
  12   4  12        7.95       19.08     29.60 o 
   0   5  12       58.35       53.18     17.84 o 
   1   5  12       94.92       86.71     10.48 o 
   2   5  12      295.88      322.36     20.75 o 
   3   5  12      148.50      145.70     12.21 o 
   4   5  12       73.13       73.62     12.21 o 
   5   5  12       49.16       44.94     14.95 o 
   6   5  12       11.67        8.28      8.05 o 
   7   5  12       63.41       71.15     10.86 o 
   8   5  12       96.56       92.91     13.55 o 
   9   5  12       13.11       15.33      9.74 o 
  10   5  12       17.95       11.11     14.11 o 
  11   5  12        3.07      -15.40     25.60 o 
  12   5  12       20.61       -9.76     22.26 o 
   0   6  12        9.25        6.39     12.34 o 
   1   6  12      244.31      255.48     13.43 o 
   2   6  12       14.01        2.54      9.67 o 
   3   6  12       26.54       36.54      9.96 o 
   4   6  12       38.33       19.04     15.64 o 
   5   6  12       22.09       25.72     10.44 o 
   6   6  12       76.95       82.89     13.65 o 
   7   6  12       57.46       59.60      9.52 o 
   8   6  12       45.08       45.95     12.82 o 
   9   6  12       30.11       27.31     12.86 o 
  10   6  12       32.95       30.98     18.60 o 
  11   6  12       22.83       18.29     23.13 o 
   0   7  12       56.50       36.00     18.13 o 
   1   7  12       96.95       86.22     13.08 o 
   2   7  12       73.01       70.62     14.44 o 
   3   7  12       44.68       40.05     13.44 o 
   4   7  12      112.40      104.80     15.14 o 
   5   7  12       81.63       89.97     15.32 o 
   6   7  12       92.32       96.61     15.74 o 
   7   7  12      153.15      173.67     12.75 o 
   8   7  12       92.88       99.07     13.28 o 
   9   7  12       30.56       23.43     12.96 o 
  10   7  12       30.57       13.44     17.72 o 
  11   7  12       12.33        4.33     24.83 o 
   0   8  12       43.86       43.55     32.38 o 
   1   8  12      118.18      117.48     14.35 o 
   2   8  12       41.10       60.26     19.05 o 
   3   8  12      228.08      210.23     17.30 o 
   4   8  12       21.81       16.64     12.21 o 
   5   8  12      291.65      303.45     17.35 o 
   6   8  12       20.07       20.48     12.71 o 
   7   8  12       38.02       31.38     13.27 o 
   8   8  12       20.27        5.98     12.15 o 
   9   8  12       80.66       82.33     24.76 o 
  10   8  12        8.57        4.52     20.35 o 
   0   9  12       38.21       15.41     27.63 o 
   1   9  12      105.09      106.41     13.86 o 
   2   9  12      154.75      144.10     16.85 o 
   3   9  12       15.53       17.16     12.26 o 
   4   9  12        3.36        6.96     14.15 o 
   5   9  12       26.83       32.76     13.22 o 
   6   9  12       78.11      119.63     56.84 o 
   7   9  12       67.82       84.24     30.05 o 
   8   9  12       28.07        9.50     20.65 o 
   9   9  12        2.23       -5.39     25.63 o 
   0  10  12       21.56       29.67     16.82 o 
   1  10  12       56.95       45.59     19.72 o 
   2  10  12       31.15       18.99     13.83 o 
   3  10  12       22.77       34.23     14.75 o 
   4  10  12       32.20       17.99     13.67 o 
   5  10  12        7.32       -1.26     15.25 o 
   6  10  12       22.85       14.62     16.50 o 
   7  10  12       10.76       36.46     23.56 o 
   8  10  12        2.99       35.42     75.82 o 
   0  11  12       30.00       12.57     20.40 o 
   1  11  12       19.85        2.97     15.31 o 
   2  11  12       15.14       34.99     22.25 o 
   3  11  12        9.03       16.91     16.80 o 
   4  11  12       25.96        0.35     16.12 o 
   5  11  12        5.20       -8.28     19.09 o 
   6  11  12       15.74        3.97     28.63 o 
   7  11  12       11.87       19.89     33.51 o 
   0  12  12        0.79       -1.47     25.57 o 
   1  12  12        2.84       -0.01     30.69 o 
   2  12  12        7.47        5.93     25.20 o 
   3  12  12        8.18       17.28     23.45 o 
   4  12  12       10.78       39.25     31.04 o 
   5  12  12        9.18       31.89     30.00 o 
   0  13  12        3.80       13.61     31.30 o 
   1  13  12       21.83       -3.84     27.47 o 
   2  13  12        4.77       -2.30     27.72 o 
   3  13  12       17.80       32.59     30.93 o 
   1   0  13       82.54      101.31     17.67 o 
   2   0  13      215.62      208.30     19.22 o 
   3   0  13       14.31        3.15      9.37 o 
   4   0  13      577.84      539.75     22.88 o 
   5   0  13      127.46      119.88     13.49 o 
   6   0  13       68.62       63.01     17.18 o 
   7   0  13       75.85       70.61     13.88 o 
   8   0  13      161.59      165.74     15.82 o 
   9   0  13       22.00        2.95     17.97 o 
  10   0  13        0.09       -7.59     30.29 o 
  11   0  13        6.24       -7.22     47.73 o 
  12   0  13       16.01      -16.87     55.57 o 
   0   1  13      275.07      264.38     13.22 o 
   1   1  13      407.73      375.46     11.25 o 
   2   1  13      240.01      218.81      9.75 o 
   3   1  13       43.22       35.13      9.81 o 
   4   1  13       45.27       45.75     10.90 o 
   5   1  13      274.44      275.83     11.12 o 
   6   1  13       36.75       31.81      8.72 o 
   7   1  13        9.25       -1.45      7.39 o 
   8   1  13        6.65        9.94      9.13 o 
   9   1  13       38.46       43.67     12.17 o 
  10   1  13       11.96      -13.66     13.66 o 
  11   1  13        3.97      -11.14     34.33 o 
  12   1  13        2.95       10.36     26.87 o 
   0   2  13      112.44      122.59     10.37 o 
   1   2  13       91.28      110.64     11.30 o 
   2   2  13      612.47      622.10     16.83 o 
   3   2  13       54.82       60.43      8.02 o 
   4   2  13       27.92       44.29      9.99 o 
   5   2  13       77.51       71.31      9.77 o 
   6   2  13       83.81       72.93     14.13 o 
   7   2  13       50.37       54.15     15.98 o 
   8   2  13        1.61       -2.12      9.14 o 
   9   2  13       37.16       41.71     11.86 o 
  10   2  13       25.55       14.14     13.63 o 
  11   2  13       10.87        6.50     20.36 o 
  12   2  13        6.84       16.72     24.50 o 
   0   3  13       16.50       22.16     12.75 o 
   1   3  13       23.79       29.86      8.12 o 
   2   3  13       27.64       32.19      9.59 o 
   3   3  13       43.24       43.17     10.77 o 
   4   3  13       74.39       72.94      9.33 o 
   5   3  13      100.95       96.54      9.64 o 
   6   3  13        4.06        5.87      8.41 o 
   7   3  13       26.10       21.00      8.79 o 
   8   3  13       13.91        0.35      8.87 o 
   9   3  13       16.53       13.44     10.89 o 
  10   3  13       24.35       11.02     13.81 o 
  11   3  13       15.73       18.10     22.52 o 
  12   3  13       10.51       31.92     26.79 o 
   0   4  13      314.16      366.10     20.92 o 
   1   4  13      142.32      116.28     17.94 o 
   2   4  13       93.32       88.22      9.66 o 
   3   4  13       29.78       27.16     10.33 o 
   4   4  13      175.67      184.09     13.53 o 
   5   4  13       93.55       98.90     12.23 o 
   6   4  13       20.55       11.24      8.34 o 
   7   4  13       24.52       33.69     10.86 o 
   8   4  13       21.29       17.93      9.46 o 
   9   4  13        6.75       18.75     15.48 o 
  10   4  13       15.95        6.37     15.47 o 
  11   4  13        1.31        3.57     20.52 o 
   0   5  13       75.09       88.15     16.74 o 
   1   5  13      226.98      230.72     13.77 o 
   2   5  13      134.54      133.11     14.36 o 
   3   5  13       45.19       31.86     15.07 o 
   4   5  13       45.61       41.01     13.66 o 
   5   5  13       42.23       53.57     15.81 o 
   6   5  13       41.78       46.72     15.57 o 
   7   5  13       37.09       43.82     11.19 o 
   8   5  13       55.33       57.41     11.48 o 
   9   5  13       39.01       44.02     19.63 o 
  10   5  13       57.75       63.86     21.55 o 
  11   5  13       48.92       33.51     24.50 o 
   0   6  13       24.97       34.86     14.78 o 
   1   6  13       98.63       94.32     13.18 o 
   2   6  13      105.47       91.66     14.41 o 
   3   6  13        4.38        1.17     10.01 o 
   4   6  13       62.75       59.10     15.95 o 
   5   6  13       99.03       88.90     21.24 o 
   6   6  13        5.32       19.46     11.28 o 
   7   6  13       31.63       36.70     12.57 o 
   8   6  13       10.34       12.29     13.08 o 
   9   6  13       39.28       17.25     18.33 o 
  10   6  13       40.19       42.82     25.15 o 
   0   7  13      163.04      155.29     21.46 o 
   1   7  13       26.44       18.43     11.16 o 
   2   7  13       68.88       70.35     24.62 o 
   3   7  13       38.88       41.68     15.51 o 
   4   7  13       66.30       64.97     13.56 o 
   5   7  13       55.50       50.73     16.89 o 
   6   7  13       41.71       40.57     16.18 o 
   7   7  13       18.77       -1.08     14.28 o 
   8   7  13       25.82       27.73     20.72 o 
   9   7  13       39.86       11.35     20.48 o 
  10   7  13        9.63        2.48     22.89 o 
   0   8  13       49.05       42.83     39.94 o 
   1   8  13        4.94       -3.17     11.25 o 
   2   8  13        2.05       -8.26     12.15 o 
   3   8  13       11.98       -0.37     11.83 o 
   4   8  13       16.65        9.34     13.87 o 
   5   8  13       48.74       34.41     16.16 o 
   6   8  13        6.54       10.65     19.16 o 
   7   8  13       20.36       17.65     17.15 o 
   8   8  13        5.45      -15.62     20.45 o 
   9   8  13        1.36       -6.18     23.05 o 
   0   9  13       71.97       92.90     21.40 o 
   1   9  13       48.54       22.48     14.38 o 
   2   9  13       26.48        7.75     12.82 o 
   3   9  13       15.77       12.58     12.85 o 
   4   9  13       16.50       12.68     14.50 o 
   5   9  13       41.72       31.99     15.42 o 
   6   9  13       17.42       66.24     38.65 o 
   7   9  13       26.49       -1.16     23.82 o 
   8   9  13        4.10        7.51     49.34 o 
   0  10  13        0.10      -10.75     19.99 o 
   1  10  13       10.22        2.37     16.37 o 
   2  10  13       73.47       85.77     25.87 o 
   3  10  13        7.60        0.15     19.54 o 
   4  10  13       19.55       11.11     20.45 o 
   5  10  13       19.87        2.31     20.38 o 
   6  10  13       68.36       78.97     41.27 o 
   7  10  13        3.76      -19.97     23.95 o 
   0  11  13       15.76       36.73     27.84 o 
   1  11  13        1.44      -14.89     21.43 o 
   2  11  13       34.21       41.26     32.98 o 
   3  11  13       28.65       53.00     25.58 o 
   4  11  13        1.00       19.67     23.80 o 
   5  11  13       19.08       -8.39     22.49 o 
   0  12  13       39.00       -4.89     26.51 o 
   1  12  13        1.94       -4.33     30.70 o 
   2  12  13       22.60       16.04     40.02 o 
   3  12  13       20.37       19.19     28.10 o 
   0   0  14       84.51       94.32     23.06 o 
   1   0  14       12.01       48.41     15.81 o 
   2   0  14      102.03      114.82     12.96 o 
   3   0  14       32.32       50.84     16.68 o 
   4   0  14       68.29       83.95     15.02 o 
   5   0  14       22.88       28.90     13.81 o 
   6   0  14      146.97      147.31     16.37 o 
   7   0  14       27.14       17.64     15.00 o 
   8   0  14      195.54      171.86     22.86 o 
   9   0  14       55.30       54.38     26.68 o 
  10   0  14        8.46      -28.12     43.76 o 
  11   0  14        4.44       36.02     56.40 o 
   0   1  14       19.79       18.73     12.15 o 
   1   1  14       18.60       30.03      9.99 o 
   2   1  14      299.05      254.94     11.26 o 
   3   1  14       38.06       43.61      9.21 o 
   4   1  14      290.71      302.74     12.99 o 
   5   1  14       19.68        3.06      8.04 o 
   6   1  14       21.51       10.17      8.32 o 
   7   1  14       83.44       86.11     14.53 o 
   8   1  14        5.48       -6.42      9.39 o 
   9   1  14       40.45       55.90     21.49 o 
  10   1  14        5.65        4.72     36.11 o 
  11   1  14       16.75       -6.92     43.73 o 
   0   2  14       31.24       60.05     17.17 o 
   1   2  14       98.52      113.58     12.02 o 
   2   2  14       29.85       39.50     11.69 o 
   3   2  14       41.99       55.81     11.22 o 
   4   2  14      167.66      170.27     10.16 o 
   5   2  14       36.22       43.69     12.00 o 
   6   2  14       25.72       27.11     11.11 o 
   7   2  14       34.66       28.15     12.80 o 
   8   2  14       69.09       70.57     23.57 o 
   9   2  14       18.19       11.75     14.04 o 
  10   2  14       15.75       42.20     29.18 o 
  11   2  14        3.02       11.33     26.48 o 
   0   3  14      103.53      102.31     17.82 o 
   1   3  14      103.65       92.47     18.81 o 
   2   3  14       47.33       76.65     26.94 o 
   3   3  14       95.14       97.17     15.35 o 
   4   3  14      108.02      103.26     13.64 o 
   5   3  14       18.01       20.17      9.15 o 
   6   3  14       39.09       40.58     10.82 o 
   7   3  14       49.28       56.55     13.78 o 
   8   3  14       21.57       17.30     12.80 o 
   9   3  14       23.75       39.56     18.41 o 
  10   3  14       24.27       16.52     26.36 o 
  11   3  14       15.23        2.98     28.21 o 
   0   4  14       74.45      101.29     27.16 o 
   1   4  14      110.21      124.07     14.64 o 
   2   4  14      164.71      168.80     13.77 o 
   3   4  14       45.88       41.45     13.15 o 
   4   4  14       11.95       21.65     10.88 o 
   5   4  14       95.91       82.51     15.90 o 
   6   4  14      106.64       96.32     16.49 o 
   7   4  14       29.06       36.77     14.19 o 
   8   4  14       29.68       26.94     13.16 o 
   9   4  14       18.62       29.50     17.62 o 
  10   4  14        5.09        8.03     20.10 o 
   0   5  14       72.65       75.92     16.74 o 
   1   5  14       15.39        7.51     11.05 o 
   2   5  14       14.29        8.45     11.73 o 
   3   5  14       21.76       27.60     11.80 o 
   4   5  14      122.38      123.80     16.49 o 
   5   5  14      148.65      155.76     14.94 o 
   6   5  14       57.08       79.83     13.97 o 
   7   5  14       15.97        7.98     14.72 o 
   8   5  14       29.01       22.12     14.38 o 
   9   5  14       22.00        9.97     18.13 o 
  10   5  14       31.02       46.52     25.60 o 
   0   6  14      160.11      159.29     22.41 o 
   1   6  14       35.15       33.91     12.25 o 
   2   6  14       46.82       40.81     15.99 o 
   3   6  14       36.72       35.72     15.52 o 
   4   6  14      180.86      163.50     18.26 o 
   5   6  14       26.82        2.87     14.33 o 
   6   6  14       16.78       16.86     16.03 o 
   7   6  14       23.75       23.37     16.06 o 
   8   6  14       52.91       65.27     31.64 o 
   9   6  14       18.45        8.43     20.89 o 
   0   7  14       11.47       13.63     16.58 o 
   1   7  14       42.90       38.69     21.38 o 
   2   7  14       29.95        8.91     11.65 o 
   3   7  14       30.67       32.36     12.57 o 
   4   7  14       12.29        6.17     13.37 o 
   5   7  14       17.49       13.48     13.62 o 
   6   7  14       15.82       12.00     14.53 o 
   7   7  14       10.80       23.80     26.41 o 
   8   7  14       19.82       -9.30     27.79 o 
   9   7  14       56.56      106.50     71.10 o 
   0   8  14      345.72      314.57     26.51 o 
   1   8  14        4.31       -0.91     13.66 o 
   2   8  14       74.76       68.01     15.35 o 
   3   8  14       42.67       37.52     21.78 o 
   4   8  14       22.54       11.16     15.84 o 
   5   8  14       19.77       -5.33     13.68 o 
   6   8  14       20.16        7.47     20.86 o 
   7   8  14       45.25       23.82     26.61 o 
   8   8  14        3.51       77.19     81.99 o 
   0   9  14       36.50       10.68     24.30 o 
   1   9  14       12.36      -11.02     17.86 o 
   2   9  14       27.76       25.24     15.89 o 
   3   9  14       10.65        5.46     15.96 o 
   4   9  14       18.68       15.48     19.70 o 
   5   9  14       38.18       46.68     21.60 o 
   6   9  14       12.76      -14.72     26.33 o 
   0  10  14       28.22        2.19     40.10 o 
   1  10  14        8.45       -3.25     24.11 o 
   2  10  14        9.11       13.14     27.74 o 
   3  10  14       22.38       37.23     25.28 o 
   4  10  14       15.72        7.56     35.21 o 
   5  10  14       37.70       14.71     24.78 o 
   0  11  14        4.72      -50.57     54.08 o 
   1  11  14       30.40       15.28     25.62 o 
   2  11  14        5.02        3.28     41.65 o 
   3  11  14       32.10       36.13     28.35 o 
   1   0  15       26.09       15.50     17.36 o 
   2   0  15      209.09      222.56     16.63 o 
   3   0  15       86.12       96.78     19.56 o 
   4   0  15       67.76       87.70     19.49 o 
   5   0  15      125.06      115.56     16.17 o 
   6   0  15       40.03       34.50     22.79 o 
   7   0  15        4.76        0.53     19.49 o 
   8   0  15        6.01       25.56     36.79 o 
   9   0  15       27.63       -7.38     49.90 o 
  10   0  15        0.28       -8.87     51.29 o 
   0   1  15       16.76       91.14     17.74 o 
   1   1  15        0.27       12.36     10.50 o 
   2   1  15      110.93      128.89     12.20 o 
   3   1  15       52.18       53.81     12.66 o 
   4   1  15       12.83        9.86      8.78 o 
   5   1  15       76.40       72.13     13.49 o 
   6   1  15       44.77       28.22     13.99 o 
   7   1  15        9.65       -7.37     13.35 o 
   8   1  15        8.55       -2.49     19.47 o 
   9   1  15        3.22       37.56     55.78 o 
  10   1  15       29.06      -13.48     37.01 o 
   0   2  15      116.97      240.33    139.77 o 
   1   2  15      181.20      181.85     21.78 o 
   2   2  15       45.03       48.62     19.92 o 
   3   2  15       57.86       63.23     12.51 o 
   4   2  15       67.40       63.47     14.33 o 
   5   2  15       52.08       56.87     13.54 o 
   6   2  15       66.29       66.31     12.91 o 
   7   2  15       29.21       -2.29     13.77 o 
   8   2  15       41.31       59.39     24.25 o 
   9   2  15        2.15        1.65     30.84 o 
   0   3  15       71.07       71.02     19.09 o 
   1   3  15      116.05      100.83     22.88 o 
   2   3  15       40.71       36.27     15.08 o 
   3   3  15       47.06       48.24     13.10 o 
   4   3  15       28.15       29.02     12.34 o 
   5   3  15       29.00       11.40     15.93 o 
   6   3  15       69.06       63.52     15.55 o 
   7   3  15       20.69       11.25     13.76 o 
   8   3  15       27.59       22.53     18.86 o 
   9   3  15        5.79        1.71     22.01 o 
   0   4  15       21.18       14.55     19.98 o 
   1   4  15       24.82       35.11     12.94 o 
   2   4  15       66.86       69.55     17.43 o 
   3   4  15       36.94       37.50     15.43 o 
   4   4  15      188.22      197.91     13.13 o 
   5   4  15       19.49       26.86     10.64 o 
   6   4  15       34.52       27.58     18.04 o 
   7   4  15       31.17       31.43     16.94 o 
   8   4  15       20.31       55.97     30.87 o 
   9   4  15       28.69       21.68     25.79 o 
   0   5  15       56.86       60.21     21.64 o 
   1   5  15       24.89       23.25     14.71 o 
   2   5  15      105.82      100.25     15.92 o 
   3   5  15       34.55       24.87     15.73 o 
   4   5  15       26.50       14.42     13.74 o 
   5   5  15       50.04       44.33     26.62 o 
   6   5  15       52.58       57.73     21.89 o 
   7   5  15       80.83       76.89     41.36 o 
   8   5  15       47.97       62.37     45.80 o 
   9   5  15       74.73      130.13     73.58 o 
   0   6  15      123.38      100.93     35.74 o 
   1   6  15       63.75       82.67     21.30 o 
   2   6  15       24.64       22.81     13.06 o 
   3   6  15       39.82       40.50     15.03 o 
   4   6  15       49.54       38.10     23.14 o 
   5   6  15       49.32       51.11     20.85 o 
   6   6  15        1.41       -8.29     18.50 o 
   7   6  15       29.23       26.58     22.83 o 
   8   6  15       23.54       22.25     43.09 o 
   0   7  15       15.91       -0.42     20.72 o 
   1   7  15       27.95       16.91     13.33 o 
   2   7  15       24.02       23.64     14.09 o 
   3   7  15       15.04       -0.66     14.63 o 
   4   7  15       93.53       80.78     19.64 o 
   5   7  15       25.67        2.15     17.60 o 
   6   7  15       76.47       85.92     42.27 o 
   7   7  15        6.42       10.29     24.70 o 
   0   8  15        2.48       27.52     34.10 o 
   1   8  15        5.91      -22.83     22.83 o 
   2   8  15       47.86       63.52     23.42 o 
   3   8  15       38.21       -6.47     19.70 o 
   4   8  15       10.92        8.48     20.40 o 
   5   8  15       19.77       13.80     23.13 o 
   6   8  15       35.21       21.86     24.04 o 
   1   9  15        5.46       -8.58     40.04 o 
   2   9  15        4.95       42.41     71.13 o 
   3   9  15       16.76        6.39     25.58 o 
   4   9  15       54.07       82.35     75.95 o 
   5   9  15       49.31       19.39     35.30 o 
   1  10  15       74.18       39.47     66.36 o 
   2  10  15       44.81       27.29     52.30 o 
   3  10  15        6.47       36.43     47.57 o 
   1   0  16       52.21       58.84     18.66 o 
   2   0  16        7.25       -3.08     14.99 o 
   3   0  16        3.44       10.25     15.64 o 
   4   0  16        1.97       -7.41     16.27 o 
   5   0  16       33.76       21.96     15.09 o 
   6   0  16        3.83       20.77     54.64 o 
   7   0  16       57.19       66.19     39.24 o 
   8   0  16       23.13      109.34     62.33 o 
   0   1  16       27.37       47.11     44.58 o 
   1   1  16       54.77       49.46     21.13 o 
   2   1  16       50.42       56.31     18.71 o 
   3   1  16       15.74        2.28     10.08 o 
   4   1  16       23.14        0.72     13.34 o 
   5   1  16        8.98        1.50     12.03 o 
   6   1  16       29.61       50.04     33.77 o 
   7   1  16       89.06      111.43     44.47 o 
   8   1  16       26.06       41.99     40.00 o 
   0   2  16       13.27        3.97     81.32 o 
   1   2  16       43.06       49.47     33.28 o 
   2   2  16       12.15       25.28     12.83 o 
   3   2  16       10.68        8.57      9.36 o 
   4   2  16       22.44       25.70     10.22 o 
   5   2  16       36.50       42.20     28.81 o 
   6   2  16       38.60       52.19     20.87 o 
   7   2  16        7.79       35.45     28.94 o 
   8   2  16        6.94        3.23     33.33 o 
   0   3  16        8.20       29.31     27.09 o 
   1   3  16       23.46       15.84     19.63 o 
   2   3  16        8.38       56.41     13.10 o 
   3   3  16       89.02       90.95     14.88 o 
   4   3  16       34.73       28.03     15.26 o 
   5   3  16       59.56      101.94     36.93 o 
   6   3  16       30.11        5.87     16.83 o 
   7   3  16       36.88       19.11     32.45 o 
   8   3  16       24.96        3.01     36.40 o 
   0   4  16        5.84       -6.59     21.24 o 
   1   4  16       31.20       29.60     22.37 o 
   2   4  16       65.40       63.29     21.00 o 
   3   4  16       36.40       38.44     17.62 o 
   4   4  16       13.24       11.20     17.30 o 
   5   4  16      104.98      107.36     29.75 o 
   6   4  16       20.99       24.93     30.43 o 
   7   4  16       18.38       49.62     30.84 o 
   0   5  16       86.35      102.77     50.25 o 
   1   5  16       29.15        9.71     14.74 o 
   2   5  16       50.47       52.30     19.03 o 
   3   5  16       42.40       19.99     22.14 o 
   4   5  16      116.43      102.22     38.76 o 
   5   5  16        7.99        8.83     18.59 o 
   6   5  16       25.94        1.24     22.00 o 
   7   5  16       27.71      -10.38     21.25 o 
   0   6  16        9.87       -2.41     25.25 o 
   1   6  16       19.99       -3.43     18.92 o 
   2   6  16       36.46       32.07     19.66 o 
   3   6  16       11.08        2.62     17.20 o 
   4   6  16       35.82       30.89     21.25 o 
   5   6  16       22.01       18.00     22.98 o 
   6   6  16       22.26       -1.77     28.52 o 
   0   7  16       20.69        3.44     25.95 o 
   1   7  16       87.00       84.64     34.17 o 
   2   7  16        6.30       11.19     22.87 o 
   3   7  16       21.72        7.22     20.87 o 
   4   7  16       36.09       40.24     30.63 o 
   5   7  16       44.66       30.96     25.52 o 
   0   8  16        7.00       19.50     57.95 o 
   1   8  16       20.03      -10.60     37.81 o 
   2   8  16        4.50       32.15     29.03 o 
   3   8  16       31.02        9.04     22.88 o 
   4   8  16       25.14        6.55     25.08 o 
   2   0  17        8.47      -15.71     17.37 o 
   3   0  17       39.95       22.05     34.45 o 
   4   0  17       45.01        7.28     54.08 o 
   5   0  17      178.98      243.44     73.43 o 
   6   0  17        8.57      -18.73     28.94 o 
   1   1  17       72.05       64.68     18.73 o 
   2   1  17      158.47      133.26     17.55 o 
   3   1  17      155.29      149.30     19.81 o 
   4   1  17       60.37       46.03     53.97 o 
   5   1  17       37.07       37.66     66.33 o 
   6   1  17       62.64       51.87     40.49 o 
   0   2  17       13.85      118.01     20.73 o 
   1   2  17       75.56       99.34     25.25 o 
   2   2  17        0.81       35.98     18.63 o 
   3   2  17       28.74       66.79     35.29 o 
   4   2  17       81.00       84.63     19.96 o 
   5   2  17       12.57       21.89     22.25 o 
   6   2  17       26.82       57.24     36.33 o 
   0   3  17      131.60      143.86    116.25 o 
   1   3  17       52.05       89.91     27.88 o 
   2   3  17       55.44       55.16     38.23 o 
   3   3  17       26.56       29.98     20.03 o 
   4   3  17       22.18       23.92     18.86 o 
   5   3  17       37.84       62.12     37.35 o 
   6   3  17       23.88       -5.36     32.14 o 
   0   4  17       77.77       96.54     67.23 o 
   1   4  17       29.41       69.20     27.17 o 
   2   4  17       25.04       45.03     34.91 o 
   3   4  17       19.81       57.16     18.36 o 
   4   4  17       21.26       24.62     17.66 o 
   5   4  17       24.05        6.23     21.76 o 
   0   5  17       76.19       31.30     49.61 o 
   1   5  17       60.53        5.26     63.47 o 
   2   5  17       36.42       40.83     35.31 o 
   3   5  17       59.57       84.60     36.37 o 
   4   5  17       10.18       -7.89     20.33 o 
   5   5  17       63.95       34.06     68.42 o 
   0   6  17       18.47       17.34     68.94 o 
   1   6  17       21.22      -36.04     41.23 o 
   2   6  17       10.79       36.80     73.45 o 
   3   6  17       45.21       16.36     30.63 o 
   4   6  17       13.88      -20.86     20.86 o 
   0   7  17        8.38        9.44     67.96 o 
   1   7  17       12.51      -42.93     42.93 o 
   3   0  18        3.11       -6.24     56.14 o 
   4   0  18        0.80        0.67     57.84 o 
   2   1  18       42.50       55.93     44.79 o 
   3   1  18       48.16       77.36     36.23 o 
   4   1  18       12.48       53.30     34.05 o 
   2   2  18        7.63       21.05     42.36 o 
   3   2  18       28.45       34.42     36.16 o 
   4   2  18       12.48      -15.84     58.62 o 
   2   3  18       22.26       -6.97     41.12 o 
   3   3  18       86.57       67.03     46.59 o 
   2   4  18        5.97       -6.40     43.09 o 
                                                 
